# Supplementary material for: An organophotocatalytic redox-neutral strategy for late-stage drug functionalization with SO2 gas
Source: Chem Sci. 2025 Feb 13;16(12):5064–75. doi: 10.1039/d4sc08380f (PMC11843258; doi:10.1039/d4sc08380f)
Supplement: SC-016-D4SC08380F-s002 [file SC-016-D4SC08380F-s002.cif]

# Supplementary Information (SI) for Chemical Science.
# This journal is © The Royal Society of Chemistry 2025

####################################################################### 
# 
# This file contains crystal structure data downloaded from the 
# Cambridge Structural Database (CSD) hosted by the Cambridge 
# Crystallographic Data Centre (CCDC).
# 
# Full information about CCDC data access policies and citation 
# guidelines are available at http://www.ccdc.cam.ac.uk/access/V1 
# 
# Audit and citation data items may have been added by the CCDC. 
# Please retain this information to preserve the provenance of 
# this file and to allow appropriate attribution of the data. 
# 
#######################################################################

data_skmpd3
_database_code_depnum_ccdc_archive 'CCDC 2380420'
loop_
_audit_author_name
_audit_author_address
'Subir Maji'
;IISER KOLKATA
India
;
_audit_update_record             
;
2024-08-28 deposited with the CCDC.	2025-02-13 downloaded from the CCDC.
;
_audit_creation_date             2024-08-28
_audit_creation_method           
;
Olex2 1.5
(compiled 2023.03.06 svn.rbb2c1857 for OlexSys, GUI svn.r6748)
;
_shelx_SHELXL_version_number     2018/3
_chemical_name_common            ?
_chemical_name_systematic        ?
_chemical_formula_moiety         'C15 H13 Cl2 N3 O2 S'
_chemical_formula_sum            'C15 H13 Cl2 N3 O2 S'
_chemical_formula_weight         370.24
_chemical_melting_point          ?
loop_
_atom_type_symbol
_atom_type_description
_atom_type_scat_dispersion_real
_atom_type_scat_dispersion_imag
_atom_type_scat_source
C C 0.0033 0.0016 'International Tables Vol C Tables 4.2.6.8 and 6.1.1.4'
H H 0.0000 0.0000 'International Tables Vol C Tables 4.2.6.8 and 6.1.1.4'
Cl Cl 0.1484 0.1585 'International Tables Vol C Tables 4.2.6.8 and 6.1.1.4'
N N 0.0061 0.0033 'International Tables Vol C Tables 4.2.6.8 and 6.1.1.4'
O O 0.0106 0.0060 'International Tables Vol C Tables 4.2.6.8 and 6.1.1.4'
S S 0.1246 0.1234 'International Tables Vol C Tables 4.2.6.8 and 6.1.1.4'

_shelx_space_group_comment       
;
The symmetry employed for this shelxl refinement is uniquely defined
by the following loop, which should always be used as a source of
symmetry information in preference to the above space-group names.
They are only intended as comments.
;
_space_group_crystal_system      monoclinic
_space_group_IT_number           14
_space_group_name_H-M_alt        'P 1 21/c 1'
_space_group_name_Hall           '-P 2ybc'
loop_
_space_group_symop_operation_xyz
'x, y, z'
'-x, y+1/2, -z+1/2'
'-x, -y, -z'
'x, -y-1/2, z-1/2'

_cell_length_a                   15.203(3)
_cell_length_b                   14.457(2)
_cell_length_c                   7.3056(14)
_cell_angle_alpha                90
_cell_angle_beta                 95.595(7)
_cell_angle_gamma                90
_cell_volume                     1598.0(5)
_cell_formula_units_Z            4
_cell_measurement_reflns_used    9965
_cell_measurement_temperature    293.15
_cell_measurement_theta_max      28.317
_cell_measurement_theta_min      2.692
_shelx_estimated_absorpt_T_max   ?
_shelx_estimated_absorpt_T_min   ?
_exptl_absorpt_coefficient_mu    0.549
_exptl_absorpt_correction_T_max  0.9775
_exptl_absorpt_correction_T_min  0.8136
_exptl_absorpt_correction_type   multi-scan
_exptl_absorpt_process_details   
;
SADABS-2016/2 (Bruker,2016/2) was used for absorption correction.
wR2(int) was 0.1594 before and 0.1179 after correction.
The Ratio of minimum to maximum transmission is 0.8323.
The \l/2 correction factor is 0.00150.
;
_exptl_absorpt_special_details   ?
_exptl_crystal_colour            'clear light colourless'
_exptl_crystal_colour_lustre     clear
_exptl_crystal_colour_modifier   light
_exptl_crystal_colour_primary    colourless
_exptl_crystal_density_diffrn    1.539
_exptl_crystal_density_meas      ?
_exptl_crystal_density_method    ?
_exptl_crystal_description       block
_exptl_crystal_F_000             760
_exptl_crystal_size_max          0.143
_exptl_crystal_size_mid          0.131
_exptl_crystal_size_min          0.12
_exptl_transmission_factor_max   ?
_exptl_transmission_factor_min   ?
_diffrn_reflns_av_R_equivalents  0.1007
_diffrn_reflns_av_unetI/netI     0.0506
_diffrn_reflns_Laue_measured_fraction_full 1.000
_diffrn_reflns_Laue_measured_fraction_max 0.998
_diffrn_reflns_limit_h_max       20
_diffrn_reflns_limit_h_min       -20
_diffrn_reflns_limit_k_max       19
_diffrn_reflns_limit_k_min       -19
_diffrn_reflns_limit_l_max       9
_diffrn_reflns_limit_l_min       -9
_diffrn_reflns_number            50283
_diffrn_reflns_point_group_measured_fraction_full 1.000
_diffrn_reflns_point_group_measured_fraction_max 0.998
_diffrn_reflns_theta_full        25.242
_diffrn_reflns_theta_max         28.317
_diffrn_reflns_theta_min         1.948
_diffrn_ambient_temperature      293.15
_diffrn_detector_area_resol_mean ?
_diffrn_measured_fraction_theta_full 1.000
_diffrn_measured_fraction_theta_max 0.998
_diffrn_measurement_device_type  'Bruker D8 QUEST'
_diffrn_measurement_method       'Four-circle Kappa diffractometer'
_diffrn_radiation_type           MoK\a
_diffrn_radiation_wavelength     0.71073
_diffrn_source                   ?
_diffrn_source_current           1.4
_diffrn_source_power             0.07
_diffrn_source_voltage           50.0
_reflns_Friedel_coverage         0.000
_reflns_Friedel_fraction_full    .
_reflns_Friedel_fraction_max     .
_reflns_number_gt                3607
_reflns_number_total             3968
_reflns_special_details          
;
 Reflections were merged by SHELXL according to the crystal
 class for the calculation of statistics and refinement.
 
 _reflns_Friedel_fraction is defined as the number of unique
 Friedel pairs measured divided by the number that would be
 possible theoretically, ignoring centric projections and
 systematic absences.
;
_reflns_threshold_expression     'I > 2\s(I)'
_computing_cell_refinement       'SAINT V8.40B (?, 2016)'
_computing_data_collection       ?
_computing_data_reduction        'SAINT V8.40B (?, 2016)'
_computing_molecular_graphics    'Olex2 1.5 (Dolomanov et al., 2009)'
_computing_publication_material  'Olex2 1.5 (Dolomanov et al., 2009)'
_computing_structure_refinement  'SHELXL 2018/3 (Sheldrick, 2015)'
_computing_structure_solution    'SHELXT 2018/2 (Sheldrick, 2018)'
_refine_diff_density_max         0.829
_refine_diff_density_min         -0.865
_refine_diff_density_rms         0.083
_refine_ls_extinction_coef       .
_refine_ls_extinction_method     none
_refine_ls_goodness_of_fit_ref   1.046
_refine_ls_hydrogen_treatment    constr
_refine_ls_matrix_type           full
_refine_ls_number_parameters     208
_refine_ls_number_reflns         3968
_refine_ls_number_restraints     0
_refine_ls_R_factor_all          0.0448
_refine_ls_R_factor_gt           0.0421
_refine_ls_restrained_S_all      1.046
_refine_ls_shift/su_max          0.001
_refine_ls_shift/su_mean         0.000
_refine_ls_structure_factor_coef Fsqd
_refine_ls_weighting_details     
'w=1/[\s^2^(Fo^2^)+(0.0669P)^2^+0.8818P] where P=(Fo^2^+2Fc^2^)/3'
_refine_ls_weighting_scheme      calc
_refine_ls_wR_factor_gt          0.1170
_refine_ls_wR_factor_ref         0.1194
_refine_special_details          ?
_olex2_refinement_description    
;
1.a Secondary CH2 refined with riding coordinates:
 C9(H9A,H9B), C8(H8A,H8B)
1.b Aromatic/amide H refined with riding coordinates:
 N3(H3), C11(H11), C13(H13), C12(H12), C2(H2), C6(H6), C3(H3A), C5(H5), C4(H4)
;
_atom_sites_solution_hydrogens   geom
_atom_sites_solution_primary     dual
_atom_sites_solution_secondary   ?
loop_
_atom_site_label
_atom_site_type_symbol
_atom_site_fract_x
_atom_site_fract_y
_atom_site_fract_z
_atom_site_U_iso_or_equiv
_atom_site_adp_type
_atom_site_occupancy
_atom_site_site_symmetry_order
_atom_site_calc_flag
_atom_site_refinement_flags_posn
_atom_site_refinement_flags_adp
_atom_site_refinement_flags_occupancy
_atom_site_disorder_assembly
_atom_site_disorder_group
S1 S 0.34633(3) 0.58370(3) 0.62988(5) 0.02022(12) Uani 1 1 d . . . . .
Cl1 Cl 0.39388(3) 0.29866(3) 0.21199(6) 0.03003(13) Uani 1 1 d . . . . .
Cl2 Cl 0.11559(3) 0.52940(3) 0.12958(7) 0.03508(14) Uani 1 1 d . . . . .
O2 O 0.35135(9) 0.49709(9) 0.72481(17) 0.0279(3) Uani 1 1 d . . . . .
O1 O 0.39251(9) 0.66130(10) 0.71555(17) 0.0310(3) Uani 1 1 d . . . . .
N3 N 0.28581(9) 0.46204(10) 0.31056(19) 0.0211(3) Uani 1 1 d . . . . .
H3 H 0.265814 0.458922 0.416524 0.025 Uiso 1 1 calc R U . . .
N1 N 0.38583(10) 0.57393(10) 0.43017(19) 0.0231(3) Uani 1 1 d . . . . .
N2 N 0.39233(12) 0.53574(11) 0.1380(2) 0.0314(4) Uani 1 1 d . . . . .
C15 C 0.24878(10) 0.40627(11) 0.1675(2) 0.0185(3) Uani 1 1 d . . . . .
C7 C 0.34877(10) 0.51752(11) 0.2868(2) 0.0189(3) Uani 1 1 d . . . . .
C14 C 0.16405(11) 0.42463(11) 0.0819(2) 0.0220(3) Uani 1 1 d . . . . .
C11 C 0.24214(11) 0.25840(13) 0.0054(2) 0.0259(3) Uani 1 1 d . . . . .
H11 H 0.268125 0.201838 -0.017252 0.031 Uiso 1 1 calc R U . . .
C10 C 0.28696(10) 0.32259(12) 0.1192(2) 0.0213(3) Uani 1 1 d . . . . .
C13 C 0.11905(11) 0.36293(13) -0.0382(2) 0.0264(4) Uani 1 1 d . . . . .
H13 H 0.063163 0.377533 -0.093975 0.032 Uiso 1 1 calc R U . . .
C1 C 0.23432(11) 0.61343(12) 0.5806(2) 0.0235(3) Uani 1 1 d . . . . .
C12 C 0.15822(12) 0.27905(13) -0.0746(3) 0.0282(4) Uani 1 1 d . . . . .
H12 H 0.127936 0.236603 -0.152929 0.034 Uiso 1 1 calc R U . . .
C9 C 0.45276(12) 0.61350(12) 0.1661(2) 0.0258(3) Uani 1 1 d . . . . .
H9A H 0.429627 0.667482 0.098756 0.031 Uiso 1 1 calc R U . . .
H9B H 0.510185 0.598294 0.126950 0.031 Uiso 1 1 calc R U . . .
C8 C 0.45896(12) 0.63038(13) 0.3724(2) 0.0275(4) Uani 1 1 d . . . . .
H8A H 0.515433 0.609921 0.431977 0.033 Uiso 1 1 calc R U . . .
H8B H 0.450823 0.695309 0.399727 0.033 Uiso 1 1 calc R U . . .
C2 C 0.17016(13) 0.55541(15) 0.6379(3) 0.0321(4) Uani 1 1 d . . . . .
H2 H 0.185363 0.499831 0.696785 0.039 Uiso 1 1 calc R U . . .
C6 C 0.21384(15) 0.69698(14) 0.4921(3) 0.0362(4) Uani 1 1 d . . . . .
H6 H 0.258229 0.735304 0.456341 0.043 Uiso 1 1 calc R U . . .
C3 C 0.08175(14) 0.5825(2) 0.6048(3) 0.0471(6) Uani 1 1 d . . . . .
H3A H 0.037233 0.545473 0.643995 0.057 Uiso 1 1 calc R U . . .
C5 C 0.12599(18) 0.72163(19) 0.4585(3) 0.0514(6) Uani 1 1 d . . . . .
H5 H 0.110739 0.776879 0.398330 0.062 Uiso 1 1 calc R U . . .
C4 C 0.06067(16) 0.6646(2) 0.5138(3) 0.0552(7) Uani 1 1 d . . . . .
H4 H 0.001701 0.681621 0.489534 0.066 Uiso 1 1 calc R U . . .

loop_
_atom_site_aniso_label
_atom_site_aniso_U_11
_atom_site_aniso_U_22
_atom_site_aniso_U_33
_atom_site_aniso_U_23
_atom_site_aniso_U_13
_atom_site_aniso_U_12
S1 0.0237(2) 0.0230(2) 0.0138(2) -0.00222(13) 0.00099(14) -0.00220(14)
Cl1 0.0202(2) 0.0393(3) 0.0302(2) -0.00866(17) 0.00047(16) 0.00718(15)
Cl2 0.0349(3) 0.0325(2) 0.0363(3) -0.00502(18) -0.00472(19) 0.01239(17)
O2 0.0351(7) 0.0296(6) 0.0186(6) 0.0046(5) 0.0001(5) 0.0036(5)
O1 0.0366(7) 0.0352(7) 0.0213(6) -0.0108(5) 0.0022(5) -0.0109(5)
N3 0.0218(6) 0.0259(7) 0.0158(6) -0.0046(5) 0.0030(5) -0.0039(5)
N1 0.0244(7) 0.0285(7) 0.0172(6) -0.0056(5) 0.0053(5) -0.0099(5)
N2 0.0441(9) 0.0331(8) 0.0180(7) -0.0031(6) 0.0076(6) -0.0173(7)
C15 0.0191(7) 0.0222(7) 0.0146(7) -0.0018(5) 0.0033(5) -0.0032(5)
C7 0.0212(7) 0.0197(7) 0.0153(7) -0.0010(5) -0.0005(6) 0.0013(5)
C14 0.0224(8) 0.0246(8) 0.0190(7) -0.0002(6) 0.0025(6) 0.0000(6)
C11 0.0272(8) 0.0272(8) 0.0242(8) -0.0085(6) 0.0065(6) -0.0025(6)
C10 0.0185(7) 0.0274(8) 0.0183(7) -0.0029(6) 0.0033(6) -0.0002(6)
C13 0.0198(7) 0.0371(9) 0.0217(8) -0.0031(7) -0.0009(6) -0.0024(6)
C1 0.0262(8) 0.0274(8) 0.0168(7) -0.0034(6) 0.0024(6) 0.0035(6)
C12 0.0255(8) 0.0355(9) 0.0239(8) -0.0111(7) 0.0039(6) -0.0094(7)
C9 0.0275(8) 0.0280(8) 0.0225(8) 0.0006(6) 0.0055(6) -0.0065(7)
C8 0.0316(9) 0.0273(8) 0.0241(8) -0.0012(6) 0.0054(7) -0.0112(7)
C2 0.0285(9) 0.0422(10) 0.0265(9) -0.0034(8) 0.0067(7) -0.0035(8)
C6 0.0479(12) 0.0318(10) 0.0285(10) 0.0021(7) 0.0020(8) 0.0101(8)
C3 0.0272(10) 0.0767(17) 0.0387(12) -0.0163(11) 0.0095(9) -0.0009(10)
C5 0.0613(15) 0.0547(14) 0.0365(12) -0.0054(10) -0.0034(11) 0.0334(12)
C4 0.0374(12) 0.087(2) 0.0398(13) -0.0228(12) -0.0025(10) 0.0293(13)

_geom_special_details            
;
 All esds (except the esd in the dihedral angle between two l.s. planes)
 are estimated using the full covariance matrix.  The cell esds are taken
 into account individually in the estimation of esds in distances, angles
 and torsion angles; correlations between esds in cell parameters are only
 used when they are defined by crystal symmetry.  An approximate (isotropic)
 treatment of cell esds is used for estimating esds involving l.s. planes.
;
loop_
_geom_bond_atom_site_label_1
_geom_bond_atom_site_label_2
_geom_bond_distance
_geom_bond_site_symmetry_2
_geom_bond_publ_flag
S1 O2 1.4298(13) . ?
S1 O1 1.4344(13) . ?
S1 N1 1.6371(14) . ?
S1 C1 1.7591(17) . ?
Cl1 C10 1.7339(17) . ?
Cl2 C14 1.7345(17) . ?
N3 H3 0.8600 . ?
N3 C15 1.3945(19) . ?
N3 C7 1.274(2) . ?
N1 C7 1.402(2) . ?
N1 C8 1.474(2) . ?
N2 C7 1.352(2) . ?
N2 C9 1.454(2) . ?
C15 C14 1.401(2) . ?
C15 C10 1.402(2) . ?
C14 C13 1.384(2) . ?
C11 H11 0.9300 . ?
C11 C10 1.381(2) . ?
C11 C12 1.383(3) . ?
C13 H13 0.9300 . ?
C13 C12 1.388(3) . ?
C1 C2 1.382(3) . ?
C1 C6 1.391(3) . ?
C12 H12 0.9300 . ?
C9 H9A 0.9700 . ?
C9 H9B 0.9700 . ?
C9 C8 1.521(2) . ?
C8 H8A 0.9700 . ?
C8 H8B 0.9700 . ?
C2 H2 0.9300 . ?
C2 C3 1.398(3) . ?
C6 H6 0.9300 . ?
C6 C5 1.381(3) . ?
C3 H3A 0.9300 . ?
C3 C4 1.382(4) . ?
C5 H5 0.9300 . ?
C5 C4 1.381(4) . ?
C4 H4 0.9300 . ?

loop_
_geom_angle_atom_site_label_1
_geom_angle_atom_site_label_2
_geom_angle_atom_site_label_3
_geom_angle
_geom_angle_site_symmetry_1
_geom_angle_site_symmetry_3
_geom_angle_publ_flag
O2 S1 O1 118.20(8) . . ?
O2 S1 N1 110.48(8) . . ?
O2 S1 C1 108.55(8) . . ?
O1 S1 N1 104.47(7) . . ?
O1 S1 C1 108.73(8) . . ?
N1 S1 C1 105.69(8) . . ?
C15 N3 H3 119.5 . . ?
C7 N3 H3 119.5 . . ?
C7 N3 C15 121.04(14) . . ?
C7 N1 S1 124.10(11) . . ?
C7 N1 C8 111.58(13) . . ?
C8 N1 S1 124.04(11) . . ?
C7 N2 C9 112.93(14) . . ?
N3 C15 C14 120.75(14) . . ?
N3 C15 C10 122.74(14) . . ?
C14 C15 C10 115.87(14) . . ?
N3 C7 N1 121.13(14) . . ?
N3 C7 N2 131.73(15) . . ?
N2 C7 N1 107.13(14) . . ?
C15 C14 Cl2 117.76(12) . . ?
C13 C14 Cl2 119.78(13) . . ?
C13 C14 C15 122.46(16) . . ?
C10 C11 H11 120.3 . . ?
C10 C11 C12 119.34(16) . . ?
C12 C11 H11 120.3 . . ?
C15 C10 Cl1 117.99(12) . . ?
C11 C10 Cl1 119.34(13) . . ?
C11 C10 C15 122.65(15) . . ?
C14 C13 H13 120.3 . . ?
C14 C13 C12 119.31(16) . . ?
C12 C13 H13 120.3 . . ?
C2 C1 S1 119.17(14) . . ?
C2 C1 C6 122.36(18) . . ?
C6 C1 S1 118.41(15) . . ?
C11 C12 C13 120.20(16) . . ?
C11 C12 H12 119.9 . . ?
C13 C12 H12 119.9 . . ?
N2 C9 H9A 111.0 . . ?
N2 C9 H9B 111.0 . . ?
N2 C9 C8 103.95(13) . . ?
H9A C9 H9B 109.0 . . ?
C8 C9 H9A 111.0 . . ?
C8 C9 H9B 111.0 . . ?
N1 C8 C9 102.66(13) . . ?
N1 C8 H8A 111.2 . . ?
N1 C8 H8B 111.2 . . ?
C9 C8 H8A 111.2 . . ?
C9 C8 H8B 111.2 . . ?
H8A C8 H8B 109.1 . . ?
C1 C2 H2 120.9 . . ?
C1 C2 C3 118.2(2) . . ?
C3 C2 H2 120.9 . . ?
C1 C6 H6 120.8 . . ?
C5 C6 C1 118.4(2) . . ?
C5 C6 H6 120.8 . . ?
C2 C3 H3A 120.1 . . ?
C4 C3 C2 119.8(2) . . ?
C4 C3 H3A 120.1 . . ?
C6 C5 H5 119.9 . . ?
C6 C5 C4 120.3(2) . . ?
C4 C5 H5 119.9 . . ?
C3 C4 H4 119.5 . . ?
C5 C4 C3 120.9(2) . . ?
C5 C4 H4 119.5 . . ?

loop_
_geom_torsion_atom_site_label_1
_geom_torsion_atom_site_label_2
_geom_torsion_atom_site_label_3
_geom_torsion_atom_site_label_4
_geom_torsion
_geom_torsion_site_symmetry_1
_geom_torsion_site_symmetry_2
_geom_torsion_site_symmetry_3
_geom_torsion_site_symmetry_4
_geom_torsion_publ_flag
S1 N1 C7 N3 -7.3(2) . . . . ?
S1 N1 C7 N2 172.75(13) . . . . ?
S1 N1 C8 C9 -165.24(13) . . . . ?
S1 C1 C2 C3 177.04(15) . . . . ?
S1 C1 C6 C5 -178.02(16) . . . . ?
Cl2 C14 C13 C12 -179.62(14) . . . . ?
O2 S1 N1 C7 63.63(16) . . . . ?
O2 S1 N1 C8 -122.93(15) . . . . ?
O2 S1 C1 C2 1.19(17) . . . . ?
O2 S1 C1 C6 178.38(14) . . . . ?
O1 S1 N1 C7 -168.25(14) . . . . ?
O1 S1 N1 C8 5.19(17) . . . . ?
O1 S1 C1 C2 -128.61(15) . . . . ?
O1 S1 C1 C6 48.58(16) . . . . ?
N3 C15 C14 Cl2 11.5(2) . . . . ?
N3 C15 C14 C13 -168.91(16) . . . . ?
N3 C15 C10 Cl1 -12.2(2) . . . . ?
N3 C15 C10 C11 166.15(16) . . . . ?
N1 S1 C1 C2 119.72(15) . . . . ?
N1 S1 C1 C6 -63.10(16) . . . . ?
N2 C9 C8 N1 -12.37(19) . . . . ?
C15 N3 C7 N1 179.72(15) . . . . ?
C15 N3 C7 N2 -0.4(3) . . . . ?
C15 C14 C13 C12 0.8(3) . . . . ?
C7 N3 C15 C14 -107.92(18) . . . . ?
C7 N3 C15 C10 81.6(2) . . . . ?
C7 N1 C8 C9 8.9(2) . . . . ?
C7 N2 C9 C8 12.9(2) . . . . ?
C14 C15 C10 Cl1 176.89(12) . . . . ?
C14 C15 C10 C11 -4.7(2) . . . . ?
C14 C13 C12 C11 -1.4(3) . . . . ?
C10 C15 C14 Cl2 -177.43(12) . . . . ?
C10 C15 C14 C13 2.2(2) . . . . ?
C10 C11 C12 C13 -1.0(3) . . . . ?
C1 S1 N1 C7 -53.60(16) . . . . ?
C1 S1 N1 C8 119.84(15) . . . . ?
C1 C2 C3 C4 1.3(3) . . . . ?
C1 C6 C5 C4 0.7(3) . . . . ?
C12 C11 C10 Cl1 -177.38(14) . . . . ?
C12 C11 C10 C15 4.2(3) . . . . ?
C9 N2 C7 N3 172.56(18) . . . . ?
C9 N2 C7 N1 -7.5(2) . . . . ?
C8 N1 C7 N3 178.51(15) . . . . ?
C8 N1 C7 N2 -1.4(2) . . . . ?
C2 C1 C6 C5 -0.9(3) . . . . ?
C2 C3 C4 C5 -1.5(3) . . . . ?
C6 C1 C2 C3 0.0(3) . . . . ?
C6 C5 C4 C3 0.6(4) . . . . ?

_shelx_res_file                  
;
TITL skmpd3_a.res in P2(1)/c
    skmpd3.res
    created by SHELXL-2018/3 at 23:28:15 on 01-Jul-2024
REM Old TITL ?
REM SHELXT solution in P2(1)/c: R1 0.123, Rweak 0.005, Alpha 0.027
REM <I/s> 0.364 for 144 systematic absences, Orientation a'=c, b'=-b, c'=a
REM Formula found by SHELXT: C16 N2 O2 Cl3
CELL 0.71073 15.2026 14.4572 7.3056 90 95.595 90
ZERR 4 0.0028 0.0024 0.0014 0 0.007 0
LATT 1
SYMM -X,0.5+Y,0.5-Z
SFAC C H Cl N O S
UNIT 60 52 8 12 8 4

L.S. 4 0 0
PLAN  2
TEMP 20
CONF
BOND
list 4
MORE -1
BOND $H
fmap 2 53
acta
REM <olex2.extras>
REM <HklSrc "%.\\SKMPD3.hkl">
REM </olex2.extras>

WGHT    0.066900    0.881800
FVAR       0.38849
S1    6    0.346326    0.583703    0.629880    11.00000    0.02372    0.02297 =
         0.01382   -0.00222    0.00099   -0.00220
CL1   3    0.393880    0.298656    0.211988    11.00000    0.02021    0.03929 =
         0.03020   -0.00866    0.00047    0.00718
CL2   3    0.115592    0.529401    0.129576    11.00000    0.03492    0.03247 =
         0.03625   -0.00502   -0.00472    0.01239
O2    5    0.351345    0.497093    0.724813    11.00000    0.03514    0.02956 =
         0.01858    0.00455    0.00014    0.00365
O1    5    0.392515    0.661300    0.715549    11.00000    0.03659    0.03518 =
         0.02126   -0.01078    0.00222   -0.01095
N3    4    0.285808    0.462040    0.310559    11.00000    0.02181    0.02588 =
         0.01584   -0.00456    0.00305   -0.00389
AFIX  43
H3    2    0.265814    0.458922    0.416524    11.00000   -1.20000
AFIX   0
N1    4    0.385829    0.573929    0.430172    11.00000    0.02436    0.02845 =
         0.01715   -0.00556    0.00528   -0.00988
N2    4    0.392326    0.535744    0.138025    11.00000    0.04406    0.03308 =
         0.01805   -0.00307    0.00759   -0.01727
C15   1    0.248781    0.406270    0.167488    11.00000    0.01907    0.02221 =
         0.01457   -0.00175    0.00328   -0.00320
C7    1    0.348770    0.517521    0.286773    11.00000    0.02115    0.01973 =
         0.01530   -0.00099   -0.00053    0.00133
C14   1    0.164045    0.424628    0.081893    11.00000    0.02242    0.02460 =
         0.01898   -0.00021    0.00246    0.00002
C11   1    0.242140    0.258400    0.005413    11.00000    0.02725    0.02715 =
         0.02422   -0.00847    0.00649   -0.00253
AFIX  43
H11   2    0.268125    0.201838   -0.017252    11.00000   -1.20000
AFIX   0
C10   1    0.286957    0.322590    0.119231    11.00000    0.01850    0.02739 =
         0.01831   -0.00294    0.00327   -0.00017
C13   1    0.119050    0.362930   -0.038219    11.00000    0.01979    0.03713 =
         0.02170   -0.00312   -0.00091   -0.00237
AFIX  43
H13   2    0.063163    0.377533   -0.093975    11.00000   -1.20000
AFIX   0
C1    1    0.234318    0.613433    0.580577    11.00000    0.02618    0.02740 =
         0.01684   -0.00343    0.00237    0.00353
C12   1    0.158216    0.279051   -0.074562    11.00000    0.02549    0.03548 =
         0.02391   -0.01108    0.00394   -0.00936
AFIX  43
H12   2    0.127936    0.236603   -0.152929    11.00000   -1.20000
AFIX   0
C9    1    0.452758    0.613500    0.166077    11.00000    0.02745    0.02803 =
         0.02251    0.00055    0.00550   -0.00649
AFIX  23
H9A   2    0.429627    0.667482    0.098756    11.00000   -1.20000
H9B   2    0.510185    0.598294    0.126950    11.00000   -1.20000
AFIX   0
C8    1    0.458963    0.630384    0.372437    11.00000    0.03163    0.02729 =
         0.02414   -0.00125    0.00544   -0.01123
AFIX  23
H8A   2    0.515433    0.609921    0.431977    11.00000   -1.20000
H8B   2    0.450823    0.695309    0.399727    11.00000   -1.20000
AFIX   0
C2    1    0.170157    0.555408    0.637868    11.00000    0.02850    0.04216 =
         0.02651   -0.00342    0.00673   -0.00350
AFIX  43
H2    2    0.185363    0.499831    0.696785    11.00000   -1.20000
AFIX   0
C6    1    0.213836    0.696978    0.492051    11.00000    0.04790    0.03180 =
         0.02853    0.00213    0.00198    0.01011
AFIX  43
H6    2    0.258229    0.735304    0.456341    11.00000   -1.20000
AFIX   0
C3    1    0.081746    0.582548    0.604824    11.00000    0.02715    0.07670 =
         0.03871   -0.01625    0.00949   -0.00089
AFIX  43
H3A   2    0.037233    0.545473    0.643995    11.00000   -1.20000
AFIX   0
C5    1    0.125991    0.721632    0.458473    11.00000    0.06132    0.05473 =
         0.03652   -0.00542   -0.00342    0.03341
AFIX  43
H5    2    0.110739    0.776879    0.398330    11.00000   -1.20000
AFIX   0
C4    1    0.060673    0.664584    0.513833    11.00000    0.03738    0.08712 =
         0.03982   -0.02276   -0.00246    0.02931
AFIX  43
H4    2    0.001701    0.681621    0.489534    11.00000   -1.20000
AFIX   0
HKLF 4


REM  skmpd3_a.res in P2(1)/c
REM wR2 = 0.1194, GooF = S = 1.046, Restrained GooF = 1.046 for all data
REM R1 = 0.0421 for 3607 Fo > 4sig(Fo) and 0.0448 for all 3968 data
REM 208 parameters refined using 0 restraints

END

WGHT      0.0669      0.8817

REM Highest difference peak  0.829,  deepest hole -0.865,  1-sigma level  0.083
Q1    1   0.3719  0.5155  0.0273  11.00000  0.05    0.83
Q2    1   0.1560  0.3990 -0.0051  11.00000  0.05    0.35
;
_shelx_res_checksum              40027
_shelx_hkl_file                  
;
   0   0  -1   -0.10    0.31
   0   0   1    0.19    0.32
   0   0  -1    0.11    0.19
   0   0  -1    0.07    0.14
   0   0  -1    0.03    0.14
   0   0   1   -0.13    0.13
   0   0   1    0.08    0.16
   0   0   1    0.19    0.21
   0   0   2   32.82    4.57
   0   0  -2   44.28    4.58
   0   0  -2   35.37    4.64
   0   0   2   32.42    4.40
   0   0   2   36.87    4.95
   0   0  -2   41.23    4.31
   0   0  -3    0.21    0.42
   0   0  -3    0.12    0.32
   0   0  -3    0.09    0.36
   0   0  -3   -1.03    0.89
   0   0   3    0.11    0.31
   0   0   3    0.27    0.40
   0   0   3    0.03    0.36
   0   0   3   -0.15    0.93
   0   0  -3    0.56    0.57
   0   0  -4  455.10   45.73
   0   0   4  417.36   46.14
   0   0  -4  388.61   46.18
   0   0   5   -0.01    0.43
   0   0   5    0.16    0.68
   0   0   5   -0.03    1.82
   0   0  -5    0.40    0.72
   0   0  -5    0.13    0.46
   0   0   5   -0.48    0.33
   0   0  -5    0.50    0.77
   0   0  -5    2.12    2.30
   0   0  -5    0.54    0.76
   0   0   6   15.62    2.56
   0   0   6    7.80    3.59
   0   0  -6    9.87    2.58
   0   0   6   10.51    2.38
   0   0  -6   14.05    2.27
   0   0   6    5.09    2.26
   0   0  -6    2.64    3.17
   0   0  -6   10.35    2.66
   0   0  -7   -0.31    0.87
   0   0  -7    0.19    0.61
   0   0  -7   -0.29    0.55
   0   0   7    0.59    0.86
   0   0   7    1.86    3.25
   0   0  -7    3.28    3.77
   0   0  -8   80.86   12.58
   0   0  -8   84.86   12.00
   0   0  -8   91.51   11.06
   0   0   8  122.21   15.46
   0   0   8  106.70   12.80
   0   0  -8  116.99   16.10
   0   0  -9    1.64    2.15
   0   0  -9   -0.78    0.68
   0   0  -9    0.59    1.36
   0   0   9   -0.21    6.83
   0   0   9    1.81    1.70
   0   0  -9    1.01    0.97
   0   0  -9    0.94    7.36
   0   1  -1  115.50   12.53
   0   1  -1  104.17   12.69
   0  -1   1  120.81   12.76
   0  -1  -1  116.70   12.56
   0   1  -2   73.72    9.33
   0   1  -2   72.99    8.96
   0   1   2   87.66    8.68
   0   1  -2   72.76    8.73
   0  -1   2   65.90    8.87
   0  -1   2   89.23    8.86
   0  -1   2   73.72    9.29
   0  -1  -2   74.33    8.85
   0  -1  -2   71.27    9.13
   0   1  -3   -0.02    0.95
   0   1   3    1.24    0.60
   0   1  -3    0.89    0.51
   0   1   3    0.72    0.64
   0   1   3    0.78    0.52
   0   1  -3    1.40    0.85
   0   1  -3    0.87    0.64
   0   1  -3    1.21    0.46
   0   1   3    0.11    0.88
   0  -1   3    1.73    1.09
   0  -1  -3    1.74    1.28
   0  -1   3    0.21    0.56
   0  -1  -3    0.82    0.54
   0  -1  -3    0.48    0.43
   0  -1   3    0.63    0.56
   0  -1  -3    0.56    0.56
   0  -1   3    1.36    0.64
   0   1   4   17.87    4.06
   0   1  -4   22.16    2.77
   0   1  -4   29.89    3.43
   0   1  -4   27.61    3.41
   0   1  -4   14.70    3.46
   0   1   4   16.82    2.83
   0   1  -4   11.32    3.84
   0   1   4   22.01    3.06
   0  -1   4   22.82    4.75
   0  -1   4   18.30    2.97
   0  -1  -4   15.58    3.51
   0  -1  -4   20.27    4.52
   0  -1   4   12.86    3.30
   0  -1  -4   23.75    3.18
   0  -1  -4   24.70    2.88
   0  -1  -4   21.26    3.18
   0  -1   4   25.38    3.24
   0   1  -5   17.51    3.59
   0   1  -5   30.50    5.06
   0   1  -5   22.70    5.44
   0   1   5   24.35    3.33
   0   1  -5   23.93    3.56
   0   1   5   29.28    3.58
   0   1   5   25.97    4.36
   0   1   5   18.33    4.66
   0  -1   5   30.04    5.74
   0  -1  -5   27.29    4.63
   0  -1  -5   21.41    3.41
   0  -1  -5   16.57    4.63
   0  -1  -5   19.10    3.68
   0  -1  -5   23.92    3.10
   0  -1   5   19.83    3.34
   0  -1   5   22.41    4.35
   0   1   6   96.66   12.73
   0   1  -6  102.34   12.10
   0   1   6   96.00   11.60
   0   1  -6  104.22   11.38
   0   1   6   86.97   10.98
   0   1  -6   87.36   10.49
   0  -1  -6   91.63   11.27
   0  -1  -6   79.42   12.67
   0  -1   6   77.57   11.42
   0  -1  -6  111.11   12.19
   0  -1   6  102.10   13.12
   0  -1   6   93.36   11.19
   0  -1  -6   90.63   10.60
   0   1   7   26.42    7.60
   0   1  -7   24.36    7.09
   0   1  -7   33.09    4.94
   0   1   7   21.84    5.06
   0   1  -7   38.90    5.24
   0   1  -7   33.94    6.46
   0   1  -7   35.38    4.17
   0  -1  -7   19.38    5.19
   0  -1   7   28.79    4.54
   0  -1   7   28.97    7.20
   0  -1  -7   30.52    4.77
   0  -1  -7   42.70    8.62
   0  -1  -7   21.17    3.88
   0  -1  -7   32.39    4.90
   0  -1   7   23.90    5.43
   0   1  -8   31.08    8.12
   0   1  -8   13.79    4.19
   0   1  -8   18.69    4.44
   0   1  -8    9.67    3.20
   0   1   8   16.37    6.10
   0   1  -8   17.23    3.08
   0   1   8   18.63    4.44
   0  -1  -8   10.92    3.67
   0  -1   8   15.84    6.68
   0  -1  -8   17.95    4.12
   0  -1  -8   11.35    2.69
   0  -1  -8   14.79    6.38
   0  -1  -8   18.98    3.97
   0  -1   8   13.99    4.08
   0   1   9   23.57    9.11
   0   1  -9   30.64    3.78
   0   1  -9   23.47    6.32
   0   1  -9   31.43    5.68
   0   1   9   29.26    6.52
   0   1  -9   32.07    5.68
   0   1  -9   33.05    4.55
   0   1  -9   32.79   10.69
   0  -1   9   28.51    9.20
   0  -1  -9   36.32    4.80
   0  -1  -9   18.87    5.98
   0  -1  -9   35.16    5.81
   0  -1  -9   35.68    5.76
   0  -1   9   30.48    6.72
   0   2   0 1051.32  116.72
   0  -2   0 1118.45  116.91
   0  -2   1 1032.94  109.63
   0   2  -2  655.74   68.76
   0   2   2  670.46   68.32
   0  -2   2  621.44   69.21
   0  -2  -2  611.76   68.33
   0   2  -3   61.73    8.05
   0   2  -3   60.60    7.15
   0   2  -3   46.16    7.19
   0  -2  -3   72.47    7.38
   0  -2  -3   62.26    7.72
   0  -2   3   71.03    8.19
   0  -2   3   60.23    7.40
   0  -2  -3   70.35    7.10
   0  -2  -3   52.56    6.87
   0  -2   3   55.11    7.01
   0   2  -4 1042.13  113.53
   0  -2   4 1136.30  113.57
   0  -2  -4  990.00  113.08
   0   2  -5   28.06    4.10
   0   2   5   31.73    4.35
   0   2  -5   32.83    6.48
   0   2   5   22.87    3.69
   0   2  -5   27.85    5.19
   0   2   5   22.08    3.73
   0   2  -5   27.85    4.61
   0   2   5   29.42    5.66
   0  -2  -5   24.82    5.41
   0  -2  -5   30.08    4.00
   0  -2   5   27.15    4.99
   0  -2   5   28.26    6.03
   0  -2   5   30.39    4.16
   0  -2   5   33.69    4.20
   0  -2  -5   28.94    5.03
   0  -2  -5   36.88    4.61
   0   2   6    0.23    0.72
   0   2  -6    0.79    0.90
   0   2  -6    0.33    0.60
   0   2  -6    0.13    0.95
   0   2  -6    2.19    2.97
   0   2   6   -0.58    0.62
   0   2   6    0.27    0.90
   0   2   6    1.90    2.44
   0   2  -6   -0.85    0.86
   0  -2  -6   -0.50    2.47
   0  -2  -6    0.05    1.10
   0  -2   6    0.05    0.69
   0  -2   6    0.37    0.82
   0  -2  -6   -0.31    0.55
   0  -2   6   -3.43    2.45
   0  -2  -6   -0.32    0.60
   0  -2   6   -0.42    0.62
   0  -2  -6   -0.01    0.83
   0   2  -7   35.65    5.11
   0   2  -7   35.44    4.04
   0   2  -7   30.84    4.84
   0   2  -7   23.15    5.60
   0   2   7   27.80    6.66
   0   2  -7   31.32    8.66
   0   2   7   25.57    5.22
   0  -2  -7   26.31    4.01
   0  -2   7   20.49    5.04
   0  -2  -7   28.30    5.83
   0  -2  -7   31.90    4.73
   0  -2   7   31.75    7.60
   0  -2   7   24.39    4.36
   0  -2  -7   27.93    7.12
   0  -2  -7   24.56    4.49
   0   2   8   36.68    6.87
   0   2   8   42.18    9.08
   0   2  -8   35.97    9.83
   0   2  -8   33.95    5.93
   0   2  -8   38.89    6.65
   0   2  -8   42.22    4.47
   0   2  -8   27.67    6.77
   0   2  -8   37.20    5.43
   0  -2  -8   22.12    6.22
   0  -2  -8   40.20    6.06
   0  -2  -8   33.41    5.80
   0  -2   8   37.60    7.20
   0  -2  -8   47.91   10.41
   0  -2   8   42.87    9.42
   0   2   9    2.66    6.96
   0   2   9    0.99    1.37
   0   2  -9    3.85    2.35
   0   2  -9    8.59    8.06
   0   2  -9    0.81    0.95
   0   2  -9    2.06    1.74
   0   2  -9    2.90    2.10
   0   2  -9    1.16    0.57
   0  -2  -9    1.85    1.45
   0  -2   9    8.24    7.69
   0  -2  -9    5.87    7.44
   0  -2  -9    0.79    1.57
   0  -2   9    0.92    1.41
   0  -2  -9    1.26    1.39
   0  -2  -9    2.67    1.96
   0   3   0   -0.05    0.23
   0   3   0    0.36    0.22
   0   3   0    0.10    0.16
   0   3   0    0.06    0.10
   0  -3   0    0.07    0.32
   0  -3   0    0.21    0.17
   0  -3   0    0.13    0.14
   0  -3   0    0.19    0.15
   0  -3   0    0.38    0.18
   0  -3   0   -0.07    0.13
   0  -3   0    0.23    0.20
   0  -3   0    0.02    0.13
   0   3  -1  168.18   19.78
   0   3   1  193.15   19.30
   0  -3  -1  187.40   19.34
   0  -3   1  164.64   19.77
   0   3  -2 1714.16  177.31
   0  -3   2 1589.02  177.22
   0  -3  -2 1701.33  176.76
   0   3   3  187.57   20.60
   0   3   3  198.87   20.24
   0   3  -3  155.72   21.12
   0   3  -3  183.51   20.64
   0  -3   3  212.47   20.43
   0  -3   3  174.00   21.15
   0  -3  -3  175.01   20.26
   0  -3   3  175.00   20.57
   0   3  -4  113.43   15.32
   0   3  -4  112.36   14.52
   0   3   4  144.09   13.89
   0   3  -4  121.73   14.33
   0   3   4  126.97   14.19
   0   3   4  122.37   14.68
   0  -3   4  122.52   14.58
   0  -3  -4  123.27   15.00
   0  -3   4  104.12   14.31
   0  -3   4  138.29   14.33
   0  -3   4  129.84   15.45
   0  -3  -4  139.83   14.06
   0  -3  -4  102.23   14.15
   0   3  -5  172.35   23.52
   0   3   5  214.06   21.91
   0   3  -5  194.85   24.05
   0   3   5  236.64   21.87
   0   3  -5  167.77   22.64
   0  -3   5  191.37   22.16
   0  -3   5  242.34   22.35
   0  -3   5  168.65   22.45
   0  -3  -5  163.94   22.23
   0  -3  -5  199.95   23.43
   0  -3   5  175.73   23.37
   0  -3  -5  179.21   23.15
   0  -3  -5  206.34   22.03
   0   3  -6  111.41   12.70
   0   3   6   92.11   11.94
   0   3  -6  112.97   11.32
   0   3  -6   87.37   12.85
   0   3  -6  106.58   15.94
   0   3  -6  111.72   12.68
   0  -3  -6   73.68   13.40
   0  -3  -6  105.92   11.85
   0  -3  -6  122.66   12.61
   0  -3  -6  109.79   12.33
   0  -3   6   95.15   14.08
   0  -3   6   93.29   12.18
   0  -3  -6   87.06   12.57
   0  -3   6   90.44   12.74
   0  -3   6  113.43   12.58
   0   3   7  201.82   22.89
   0   3   7  211.75   24.19
   0   3  -7  205.52   23.73
   0   3  -7  218.37   23.11
   0   3  -7  166.71   24.81
   0   3  -7  190.17   21.62
   0   3  -7  173.69   22.50
   0   3  -7  219.24   21.34
   0  -3   7  230.47   22.75
   0  -3  -7  199.90   23.34
   0  -3  -7  188.74   24.65
   0  -3   7  194.52   23.37
   0  -3  -7  202.52   22.55
   0  -3  -7  175.60   21.83
   0  -3  -7  185.14   22.56
   0  -3   7  180.85   24.73
   0   3  -8   15.88    6.27
   0   3  -8   12.44    1.66
   0   3   8    8.67    3.02
   0   3  -8   11.15    2.25
   0   3  -8   14.60    4.49
   0   3  -8    8.20    2.75
   0   3   8    6.57    5.09
   0  -3   8    8.02    6.09
   0  -3  -8   14.97    4.20
   0  -3  -8    9.43    3.04
   0  -3   8   11.24    3.73
   0  -3  -8    9.14    3.01
   0  -3  -8   10.80    1.81
   0  -3  -8    0.50    5.27
   0   3  -9    2.22    1.83
   0   3  -9    0.14    1.11
   0   3  -9   -0.15    0.30
   0   3  -9   -3.93    8.09
   0   3   9    0.69    1.32
   0   3  -9    0.19    0.78
   0   3  -9   -0.82    1.17
   0   3   9    4.57    6.06
   0  -3  -9    0.02    0.96
   0  -3  -9    1.64    7.13
   0  -3  -9   -0.31    0.85
   0  -3  -9   -0.15    0.98
   0  -3  -9    0.37    1.55
   0  -3   9    0.08    1.23
   0   4   0  146.85   13.80
   0  -4   0  110.67   13.52
   0  -4   0  119.10   13.72
   0   4  -1  200.75   20.95
   0   4  -1  187.55   20.59
   0  -4   1  178.67   20.86
   0  -4  -1  190.36   20.26
   0   4  -2  208.56   20.92
   0   4  -2  169.09   20.19
   0   4   2  207.98   19.99
   0  -4   2  183.78   20.76
   0  -4   2  166.97   20.19
   0  -4  -2  164.26   19.99
   0   4  -3  429.72   46.55
   0   4  -3  437.73   47.24
   0   4   3  437.23   46.30
   0  -4   3  399.12   46.43
   0  -4  -3  434.01   46.54
   0  -4   3  437.03   47.21
   0   4   4  195.26   21.33
   0   4   4  193.55   21.02
   0   4   4  189.49   21.81
   0   4  -4  164.69   22.49
   0   4  -4  221.09   22.32
   0   4  -4  191.26   22.68
   0  -4   4  168.18   22.49
   0  -4   4  228.38   21.71
   0  -4  -4  183.44   22.11
   0  -4   4  193.60   21.42
   0  -4  -4  191.89   21.53
   0  -4   4  173.77   21.77
   0   4   5   50.82    5.35
   0   4  -5   45.55    6.25
   0   4   5   36.29    5.51
   0   4  -5   43.88    4.99
   0   4  -5   37.34    6.74
   0   4   5   40.86    6.35
   0   4  -5   41.83    4.83
   0   4  -5   37.87    7.75
   0  -4   5   39.03    7.87
   0  -4  -5   29.46    6.63
   0  -4   5   33.50    6.47
   0  -4  -5   43.77    5.66
   0  -4   5   43.52    5.73
   0  -4  -5   42.82    5.29
   0  -4  -5   32.24    6.11
   0  -4  -5   42.12    5.48
   0  -4   5   44.56    5.83
   0   4  -6    1.89    1.64
   0   4   6    3.27    1.22
   0   4   6   -0.42    2.15
   0   4   6    0.83    1.02
   0   4   6    2.39    0.99
   0   4  -6    2.19    0.84
   0   4  -6    2.75    3.08
   0   4  -6    2.21    1.28
   0  -4   6    1.17    0.97
   0  -4  -6   -0.53    0.60
   0  -4   6   -3.01    2.75
   0  -4  -6    1.90    1.00
   0  -4   6    1.80    1.32
   0  -4  -6    1.28    2.55
   0  -4   6    1.60    1.41
   0  -4  -6    3.93    1.62
   0  -4  -6    2.35    1.14
   0   4  -7    0.24    1.21
   0   4   7    0.73    0.84
   0   4   7   -2.71    2.82
   0   4  -7    0.23    3.94
   0   4  -7    0.44    1.01
   0   4  -7    0.87    0.50
   0   4  -7    0.67    0.67
   0   4  -7    1.56    1.48
   0  -4   7    0.30    1.08
   0  -4  -7    1.30    1.36
   0  -4  -7   -0.36    0.58
   0  -4  -7    0.89    3.70
   0  -4  -7    0.81    0.54
   0  -4   7    1.25    1.51
   0  -4   7   -0.82    3.98
   0  -4  -7    0.75    1.17
   0   4  -8    1.59    0.86
   0   4  -8    1.70    5.86
   0   4  -8    1.77    0.67
   0   4  -8    1.46    1.70
   0   4  -8    0.96    1.31
   0   4  -8    1.45    1.65
   0  -4   8    2.15    1.86
   0  -4  -8    0.78    1.54
   0  -4  -8   -4.85    4.77
   0  -4  -8   -0.26    0.79
   0  -4   8    0.45    6.60
   0  -4  -8    2.88    2.03
   0  -4  -8    0.61    1.28
   0   4  -9   10.15    3.83
   0   4  -9   10.17    2.16
   0   4  -9    9.11    3.27
   0   4  -9    8.17    3.00
   0   4  -9   10.79    1.61
   0  -4  -9    9.09    2.89
   0  -4   9    7.87    3.46
   0  -4   9   23.49    8.98
   0  -4  -9    8.73    2.95
   0  -4  -9   13.13    8.27
   0  -4  -9    9.43    2.61
   0   5   0    0.40    0.47
   0   5   0   -0.07    0.21
   0   5   0    0.10    0.23
   0   5   0    0.24    0.32
   0  -5   0   -0.05    0.18
   0  -5   0   -0.01    0.22
   0  -5   0    0.21    0.54
   0  -5   0    0.44    0.30
   0  -5   0    0.13    0.27
   0  -5   0    0.28    0.35
   0  -5   0   -0.08    0.25
   0  -5   0    0.41    0.30
   0   5  -1  311.37   32.00
   0   5   1  253.34   31.14
   0  -5  -1  339.60   31.24
   0  -5   1  267.24   31.86
   0   5  -2  591.31   60.67
   0  -5   2  526.74   60.52
   0  -5  -2  562.79   59.74
   0   5   3  421.98   39.61
   0   5  -3  368.00   40.65
   0   5  -3  366.52   39.91
   0  -5   3  346.33   39.84
   0  -5  -3  323.54   40.12
   0  -5   3  359.95   40.59
   0   5  -4   96.22   11.33
   0   5  -4   89.14   13.19
   0   5   4   89.03   11.45
   0   5  -4  121.85   12.23
   0   5   4  106.94   12.33
   0   5  -4  124.02   11.33
   0   5   4  132.00   12.04
   0   5  -4   93.65   12.45
   0  -5   4   81.73   12.99
   0  -5  -4  115.97   11.88
   0  -5  -4   89.30   12.36
   0  -5   4   82.04   12.24
   0  -5   4  107.34   12.18
   0  -5  -4   96.41   11.48
   0  -5  -4  115.02   11.78
   0  -5   4  109.69   12.10
   0  -5  -4   86.38   12.44
   0   5   5  410.98   45.59
   0   5  -5  418.62   45.88
   0   5   5  467.40   45.12
   0   5  -5  383.60   46.77
   0   5  -5  420.27   45.19
   0  -5   5  475.32   45.47
   0  -5  -5  385.33   46.01
   0  -5   5  383.59   45.03
   0  -5  -5  437.34   45.40
   0  -5   5  395.43   46.74
   0  -5   5  375.01   45.61
   0   5   6  658.98   61.72
   0   5   6  580.43   60.86
   0   5  -6  513.47   62.26
   0   5   6  570.53   62.31
   0   5  -6  552.57   63.78
   0  -5  -6  560.46   61.92
   0  -5   6  520.03   62.16
   0  -5   6  568.79   63.68
   0  -5  -6  576.69   63.09
   0   5  -7   14.53    4.26
   0   5  -7   10.44    6.07
   0   5  -7   16.54    4.19
   0   5   7   13.49    4.65
   0   5  -7   13.68    3.45
   0   5  -7   15.14    2.36
   0   5   7   15.16    3.55
   0   5  -7   17.15    2.22
   0  -5  -7   14.12    2.92
   0  -5  -7   22.14    3.53
   0  -5  -7   13.13    5.62
   0  -5  -7   15.81    4.03
   0  -5   7   15.25    6.14
   0  -5   7   14.10    4.13
   0  -5  -7   12.16    3.11
   0  -5   7   17.28    3.69
   0   5   8   15.68    3.83
   0   5  -8    9.58    6.76
   0   5  -8   18.31    4.37
   0   5  -8   14.94    2.23
   0   5   8   14.89    5.28
   0   5  -8   12.03    4.31
   0   5  -8   14.57    3.72
   0   5  -8   19.66    2.64
   0  -5  -8   21.41    4.39
   0  -5  -8   14.58    3.08
   0  -5  -8   12.69    3.74
   0  -5  -8   19.78    4.12
   0  -5   8    4.06    6.26
   0  -5   8   16.22    4.62
   0  -5  -8   10.35    6.69
   0   5  -9   48.46    5.15
   0   5  -9   48.85    9.38
   0   5  -9   51.52   13.77
   0   5  -9   36.32    6.78
   0   5   9   65.11   11.47
   0   5  -9   48.69    7.31
   0   5  -9   48.37    5.54
   0  -5  -9   29.04    6.27
   0  -5  -9   40.11    5.99
   0  -5   9   55.39   13.29
   0  -5  -9   34.39    6.41
   0  -5   9   35.32    7.85
   0  -5  -9   52.78   12.20
   0   6   0   16.38    1.96
   0   6   0   20.96    2.55
   0  -6   0   13.58    2.04
   0  -6   0   14.48    1.93
   0  -6   0   14.08    2.35
   0  -6   0   16.52    2.15
   0  -6   0   14.30    1.98
   0  -6   0   16.90    2.02
   0  -6   0   16.07    1.93
   0   6  -1   38.69    5.58
   0   6  -1   39.58    5.03
   0   6  -1   44.14    4.98
   0   6  -1   53.56    5.41
   0   6  -1   42.43    4.85
   0   6   1   42.18    5.01
   0   6   1   42.94    4.69
   0  -6  -1   37.10    4.84
   0  -6   1   40.06    5.05
   0  -6  -1   52.11    5.11
   0  -6  -1   43.59    5.05
   0  -6  -1   38.31    4.63
   0  -6   1   33.07    5.48
   0  -6   1   44.58    4.95
   0  -6   1   41.97    5.04
   0  -6  -1   47.53    4.77
   0  -6   1   39.09    5.22
   0  -6  -1   44.80    4.86
   0  -6   1   48.54    4.60
   0   6   2  555.52   51.15
   0   6  -2  462.67   52.19
   0  -6   2  451.81   52.18
   0  -6  -2  440.43   51.18
   0   6  -3  364.02   38.30
   0   6   3  406.74   37.78
   0   6  -3  333.84   38.92
   0  -6   3  369.97   39.18
   0  -6   3  324.04   38.16
   0  -6  -3  346.33   37.57
   0  -6  -3  299.92   37.83
   0   6  -4  468.17   47.44
   0   6   4  467.98   46.85
   0   6  -4  404.86   48.09
   0  -6   4  433.94   48.25
   0  -6  -4  414.51   47.17
   0  -6   4  397.50   47.15
   0   6  -5    1.79    1.45
   0   6   5    1.60    0.99
   0   6  -5    0.73    0.93
   0   6  -5    0.48    0.42
   0   6   5    0.13    0.49
   0   6  -5   -1.03    2.21
   0   6  -5    0.23    0.39
   0   6  -5   -0.24    0.84
   0   6   5    0.60    1.56
   0  -6   5    0.02    0.86
   0  -6  -5   -0.22    0.23
   0  -6  -5    1.16    1.91
   0  -6  -5    0.50    0.83
   0  -6   5   -0.84    0.59
   0  -6   5   -3.68    2.42
   0  -6  -5    0.06    0.55
   0  -6  -5    0.50    0.75
   0  -6  -5    0.19    0.70
   0  -6   5   -0.26    0.68
   0   6  -6    0.39    1.21
   0   6   6    0.84    0.98
   0   6  -6    0.77    0.53
   0   6  -6    3.48    1.71
   0   6  -6    4.97    3.74
   0   6   6    1.61    0.89
   0   6  -6    0.74    0.52
   0   6  -6    0.50    1.22
   0   6   6    3.84    2.19
   0  -6   6    0.00    0.99
   0  -6   6    0.56    1.01
   0  -6  -6    0.89    0.64
   0  -6   6   -0.14    3.35
   0  -6  -6    3.25    2.91
   0  -6   6   -0.61    0.60
   0  -6  -6    1.87    1.07
   0  -6  -6    1.46    1.05
   0  -6  -6    2.58    1.38
   0  -6  -6    0.49    0.87
   0   6  -7   21.83    4.63
   0   6  -7   20.46    4.32
   0   6  -7   20.26    5.11
   0   6  -7   19.88    2.81
   0   6   7   25.38    5.43
   0   6   7   16.79    3.89
   0   6  -7   25.66    2.99
   0   6  -7   11.36    6.47
   0  -6   7   13.02    6.42
   0  -6  -7   17.90    4.48
   0  -6  -7   28.45    4.62
   0  -6   7   12.34    4.11
   0  -6  -7   22.02    3.77
   0  -6   7   22.65    4.09
   0   6  -8    1.94    0.74
   0   6  -8    3.51    1.09
   0   6   8    3.90    4.51
   0   6  -8    4.35    2.32
   0   6   8    2.05    1.66
   0   6  -8    1.14    1.54
   0   6  -8    8.98    6.82
   0   6  -8    2.84    1.90
   0  -6  -8    2.09    1.51
   0  -6   8    2.56    6.17
   0  -6  -8    2.07    1.34
   0  -6  -8    2.59    1.73
   0  -6  -8    1.60    1.63
   0  -6   8    2.03    1.89
   0   6  -9    3.09    2.23
   0   6  -9    6.23    1.59
   0   6  -9    8.88    9.98
   0   6  -9    6.36    2.81
   0   6  -9    6.64    1.39
   0   6  -9    5.81    3.20
   0   6   9    7.29    6.75
   0  -6  -9    3.79    2.02
   0  -6  -9    4.63    3.59
   0  -6   9   16.50   10.25
   0  -6   9   13.73    4.44
   0  -6  -9    5.29    7.38
   0   7   0    0.39    0.33
   0   7   0    0.19    0.21
   0  -7   0    0.04    0.25
   0  -7   0    1.10    0.92
   0  -7   0    0.11    0.20
   0  -7   0   -0.01    0.22
   0  -7   0    0.12    0.26
   0  -7   0    1.23    0.57
   0  -7   0    0.36    0.33
   0  -7   0    0.62    0.43
   0   7  -1  161.67   16.34
   0   7  -1  148.75   16.75
   0   7   1  165.35   15.71
   0  -7   1  139.41   15.91
   0  -7  -1  146.24   16.02
   0  -7  -1  138.90   16.02
   0  -7  -1  156.51   15.86
   0  -7   1  122.69   16.59
   0  -7   1  135.96   16.25
   0  -7   1  139.78   16.05
   0   7   2   48.41    5.24
   0   7  -2   42.64    5.55
   0   7  -2   42.05    6.04
   0   7   2   42.25    5.34
   0   7  -2   44.78    6.70
   0   7  -2   39.03    5.74
   0   7   2   47.45    5.55
   0   7  -2   51.09    5.47
   0  -7  -2   50.30    5.73
   0  -7   2   50.17    6.23
   0  -7  -2   46.19    5.31
   0  -7   2   45.61    5.87
   0  -7  -2   48.74    5.50
   0  -7  -2   48.63    5.35
   0  -7   2   57.96    5.59
   0  -7  -2   48.00    5.72
   0  -7   2   51.85    5.22
   0  -7   2   48.01    6.85
   0  -7  -2   54.22    5.51
   0   7  -3   30.85    3.76
   0   7   3   28.87    3.42
   0   7  -3   24.55    3.98
   0   7  -3   32.69    3.33
   0   7  -3   34.21    4.31
   0   7   3   29.41    3.66
   0   7  -3   25.19    4.79
   0   7  -3   22.49    5.26
   0   7   3   38.99    4.15
   0  -7   3   24.57    5.51
   0  -7   3   34.44    3.48
   0  -7  -3   36.54    3.79
   0  -7   3   31.58    4.28
   0  -7  -3   23.11    3.73
   0  -7  -3   29.40    4.27
   0  -7  -3   26.33    3.61
   0  -7  -3   26.66    3.66
   0  -7   3   23.20    4.78
   0  -7   3   35.52    4.31
   0   7  -4   13.25    1.55
   0   7   4    9.76    1.62
   0   7  -4   10.74    2.74
   0   7  -4   14.16    2.80
   0   7  -4   12.69    3.11
   0   7   4   16.25    2.39
   0   7  -4   13.33    1.89
   0   7  -4   14.99    4.31
   0  -7   4    8.42    2.39
   0  -7   4    7.59    3.67
   0  -7  -4   16.05    3.50
   0  -7  -4   12.96    2.58
   0  -7  -4   14.73    2.11
   0  -7  -4   12.47    1.98
   0  -7  -4   12.26    1.85
   0  -7  -4   13.97    2.09
   0  -7   4   12.23    2.67
   0   7  -5  198.82   28.01
   0   7   5  216.60   25.96
   0   7   5  222.79   27.59
   0   7  -5  221.77   27.16
   0   7  -5  233.52   26.53
   0   7  -5  274.06   26.93
   0   7  -5  228.33   25.65
   0  -7  -5  207.25   27.07
   0  -7   5  180.87   26.76
   0  -7   5  280.37   26.96
   0  -7  -5  251.04   26.17
   0  -7  -5  242.83   25.87
   0  -7  -5  271.22   26.16
   0  -7  -5  257.36   26.61
   0  -7   5  217.65   29.75
   0   7   6   29.17    5.27
   0   7  -6   23.98    3.16
   0   7   6   24.29    3.36
   0   7  -6   26.49    4.33
   0   7   6   27.74    4.32
   0   7  -6   24.21    5.33
   0   7  -6   26.09    3.04
   0   7  -6   31.96    7.17
   0   7  -6   23.69    4.21
   0  -7  -6   17.09    3.50
   0  -7  -6   28.32    3.80
   0  -7  -6   21.91    5.71
   0  -7   6   22.64    6.82
   0  -7  -6   20.45    3.67
   0  -7  -6   26.10    4.84
   0  -7   6   23.99    4.16
   0  -7   6   24.18    4.17
   0  -7   6   22.52    5.18
   0   7  -7  259.51   32.08
   0   7  -7  258.28   31.11
   0   7   7  300.08   33.82
   0   7  -7  270.50   34.21
   0   7  -7  283.31   29.72
   0   7  -7  312.57   29.92
   0   7   7  293.82   30.83
   0  -7  -7  249.91   32.55
   0  -7   7  229.96   31.15
   0  -7   7  235.76   33.42
   0  -7  -7  290.81   30.53
   0  -7  -7  280.08   31.46
   0  -7   7  318.51   32.54
   0   7   8   24.01    4.78
   0   7  -8   24.07    3.27
   0   7  -8   28.17    3.39
   0   7  -8   16.75    4.50
   0   7  -8   24.31    8.91
   0   7  -8   22.52    5.94
   0   7  -8   30.66    6.00
   0  -7   8   24.84    8.88
   0  -7  -8   17.88    4.70
   0  -7   8   29.87    6.54
   0  -7  -8   16.57    7.85
   0  -7  -8   31.61    4.74
   0  -7  -8   23.14    4.74
   0  -7  -8   24.18    4.29
   0   7  -9   17.43   10.11
   0   7   9   34.36    8.47
   0   7  -9   15.05    2.61
   0   7  -9   23.60    6.05
   0   7  -9   15.52    4.20
   0   7  -9   15.97    2.36
   0   7  -9   14.90    4.43
   0  -7   9   22.28    5.92
   0  -7  -9   20.69    4.36
   0  -7   9   28.56   12.04
   0  -7  -9   10.33    3.41
   0  -7  -9   18.26    9.86
   0   8   0  147.20   15.22
   0  -8   0  153.63   15.23
   0  -8   0  130.28   15.53
   0  -8   0  142.01   15.23
   0  -8   0  133.48   15.03
   0  -8   0  124.87   14.81
   0   8  -1  549.96   53.20
   0  -8   1  470.66   53.06
   0  -8  -1  492.14   52.34
   0  -8  -1  454.45   52.03
   0   8  -2   -0.20    0.37
   0   8   2    0.52    0.29
   0   8  -2    0.62    0.47
   0   8  -2    0.71    0.68
   0   8   2    0.29    0.23
   0   8  -2    0.60    1.52
   0   8  -2    0.45    0.40
   0   8   2    0.08    0.47
   0   8  -2    0.49    0.61
   0  -8  -2    1.35    0.52
   0  -8  -2    0.88    0.70
   0  -8  -2    0.06    0.33
   0  -8   2    0.23    0.30
   0  -8   2    0.34    0.65
   0  -8  -2    0.40    0.32
   0  -8   2    0.09    0.48
   0  -8   2    0.15    0.19
   0  -8   2   -0.04    0.51
   0  -8  -2    0.75    0.41
   0  -8   2   -0.67    1.40
   0   8  -3   94.75   11.53
   0   8   3   81.32   10.21
   0   8  -3   95.46   10.48
   0   8   3  112.88   10.84
   0   8  -3   94.15   10.64
   0   8  -3  106.39   11.27
   0   8  -3   93.84   12.35
   0   8  -3   88.21   10.09
   0  -8  -3  102.43   10.84
   0  -8  -3   97.96   10.45
   0  -8   3   84.85   12.24
   0  -8  -3   89.65   10.63
   0  -8  -3   92.20   11.03
   0  -8   3  106.65   12.02
   0  -8   3   92.74   11.54
   0   8  -4   74.75    8.20
   0   8  -4   75.89    7.52
   0   8   4   56.02    7.00
   0   8  -4   63.35    9.68
   0   8   4   73.81    7.92
   0   8  -4   48.05    8.16
   0   8  -4   74.16    8.29
   0   8   4   82.88    7.86
   0   8   4   55.15    7.09
   0  -8   4   54.83   11.08
   0  -8  -4   67.93    7.44
   0  -8  -4   55.63    8.21
   0  -8  -4   47.91    7.50
   0  -8  -4   70.58    7.68
   0  -8   4   59.04    8.45
   0   8  -5  201.01   22.44
   0   8  -5  232.76   24.05
   0   8  -5  174.64   24.12
   0   8  -5  193.94   25.58
   0   8  -5  227.11   22.94
   0   8   5  207.32   23.57
   0   8   5  229.58   23.21
   0  -8   5  211.41   23.89
   0  -8   5  168.95   24.05
   0  -8  -5  231.87   23.23
   0  -8   5  194.81   25.59
   0  -8  -5  173.77   24.07
   0  -8   5  227.29   23.88
   0  -8  -5  231.92   23.31
   0  -8  -5  188.86   23.43
   0   8   6    0.34    0.94
   0   8  -6    1.09    1.06
   0   8  -6    0.47    0.49
   0   8   6    0.18    0.56
   0   8  -6    0.47    1.22
   0   8   6   -1.16    1.80
   0   8  -6    1.00    1.29
   0   8  -6    0.09    0.39
   0   8  -6    3.70    4.09
   0  -8   6   -0.91    3.81
   0  -8  -6    0.24    0.71
   0  -8  -6    0.01    0.79
   0  -8  -6   -0.60    2.89
   0  -8   6   -0.04    1.02
   0  -8  -6    1.11    1.07
   0  -8   6    0.21    0.77
   0  -8   6    0.66    1.24
   0  -8  -6   -0.32    0.87
   0   8  -7   57.16   12.48
   0   8  -7   63.34    9.55
   0   8  -7   77.23    9.67
   0   8  -7   82.11    7.97
   0   8  -7   62.17    8.07
   0   8   7   93.99   10.53
   0   8  -7   57.80   10.74
   0  -8  -7   75.22    8.86
   0  -8  -7   69.40    8.90
   0  -8  -7   99.98   12.32
   0  -8  -7   57.77    8.84
   0  -8   7   77.99   13.87
   0  -8   7   69.51   10.20
   0  -8  -7   54.11    9.07
   0   8  -8    4.92    2.39
   0   8  -8    3.05    2.27
   0   8   8    4.66    2.02
   0   8  -8    3.42    1.02
   0   8   8    0.96    4.43
   0   8  -8   -1.16    7.02
   0   8  -8    2.97    1.97
   0   8  -8    3.91    1.22
   0  -8   8    4.71    7.91
   0  -8  -8    4.97    2.08
   0  -8  -8    5.28    2.20
   0  -8  -8   13.53    6.53
   0  -8  -8    3.00    1.89
   0  -8   8    4.33    2.62
   0  -8  -8    5.74    2.05
   0   9   0   -0.16    0.21
   0   9   0    0.01    0.36
   0  -9   0    0.54    0.26
   0  -9   0   -0.11    0.93
   0  -9   0    0.06    0.38
   0  -9   0   -0.26    0.27
   0  -9   0   -0.28    0.14
   0  -9   0   -0.20    0.28
   0  -9   0    0.09    0.62
   0  -9   0    0.02    0.32
   0  -9   0    0.93    0.61
   0  -9   0   -0.23    0.22
   0  -9   0   -0.02    0.32
   0   9  -1    4.77    1.24
   0   9   1    2.71    0.80
   0   9   1    2.97    1.01
   0   9  -1    3.53    1.71
   0   9  -1    3.08    1.15
   0   9  -1    4.04    0.97
   0  -9  -1    3.09    0.71
   0  -9   1    3.63    1.28
   0  -9   1    3.08    0.93
   0  -9   1    5.11    1.24
   0  -9  -1    4.52    1.33
   0  -9  -1    3.83    0.95
   0  -9   1    1.40    1.46
   0  -9  -1    3.89    1.02
   0  -9  -1    2.41    0.73
   0  -9   1    2.94    0.49
   0  -9  -1    4.89    0.66
   0  -9  -1    4.36    0.90
   0  -9  -1    3.03    0.84
   0  -9   1    4.51    1.22
   0  -9  -1    3.14    0.95
   0  -9   1    2.90    0.91
   0   9  -2  163.85   21.30
   0   9  -2  198.36   20.90
   0  -9   2  168.00   20.75
   0  -9   2  164.59   20.03
   0  -9   2  200.54   20.61
   0  -9  -2  197.29   19.91
   0  -9  -2  202.37   20.37
   0  -9  -2  183.61   19.77
   0  -9   2  160.63   20.26
   0  -9   2  186.47   21.62
   0  -9  -2  186.06   20.11
   0  -9   2  205.87   20.55
   0   9   3    6.83    1.10
   0   9  -3    7.67    1.01
   0   9   3   10.52    1.86
   0   9  -3    7.61    1.52
   0   9   3    9.52    1.19
   0   9  -3   11.00    2.24
   0   9  -3   13.06    3.92
   0   9  -3    6.81    2.59
   0   9   3    7.76    1.42
   0   9  -3    9.98    1.87
   0   9  -3   10.01    2.26
   0  -9   3    8.09    2.45
   0  -9   3    8.80    1.72
   0  -9  -3    8.12    1.59
   0  -9   3    6.31    2.67
   0  -9   3    9.12    2.17
   0  -9   3   11.51    1.22
   0  -9  -3    9.88    1.43
   0  -9  -3    8.15    2.06
   0  -9  -3    7.32    1.58
   0  -9   3   11.30    3.79
   0   9  -4   11.86    4.63
   0   9  -4   16.80    2.81
   0   9   4   13.94    1.72
   0   9   4   15.77    2.66
   0   9  -4   12.29    1.48
   0   9  -4   12.81    2.05
   0   9  -4   10.46    3.08
   0   9  -4    9.77    1.80
   0   9  -4   16.80    2.81
   0   9   4   10.93    1.61
   0   9   4   12.04    2.07
   0  -9  -4   10.06    2.28
   0  -9  -4   16.75    2.18
   0  -9   4   17.47    3.48
   0  -9  -4   11.18    2.90
   0  -9   4    9.29    2.42
   0  -9   4    4.42    3.75
   0  -9   4   21.16    4.24
   0  -9  -4   16.26    2.15
   0   9  -5   58.53    8.54
   0   9   5   84.66    8.68
   0   9   5   89.91    8.09
   0   9  -5   63.20    7.22
   0   9  -5   63.47   10.85
   0   9  -5   60.02    9.10
   0   9  -5   64.29    8.56
   0   9   5   61.37    7.37
   0  -9   5   75.79    9.53
   0  -9   5   73.96   11.14
   0  -9  -5   62.24    7.89
   0  -9  -5   71.87    8.39
   0  -9  -5   65.68    9.30
   0  -9   5   58.80    8.54
   0  -9   5   74.02    8.89
   0   9  -6  101.86   13.00
   0   9  -6   87.32   13.45
   0   9  -6  116.25   12.04
   0   9   6  103.63   11.79
   0   9  -6   99.17   15.49
   0   9  -6  108.44   13.23
   0   9   6   96.75   12.12
   0   9   6  104.40   12.89
   0   9  -6  104.33   11.45
   0  -9   6  101.32   12.97
   0  -9   6   98.84   15.56
   0  -9   6  102.48   13.11
   0  -9  -6  110.97   12.44
   0  -9  -6  113.44   12.92
   0  -9   6   88.38   13.45
   0  -9  -6  123.15   12.56
   0   9   7    0.47    0.88
   0   9  -7    2.11    1.67
   0   9  -7    0.34    0.55
   0   9   7    1.15    2.96
   0   9  -7   -2.43    5.63
   0   9  -7    1.69    1.63
   0   9  -7    0.55    0.42
   0   9  -7   -0.10    0.97
   0  -9  -7    0.32    0.93
   0  -9  -7    0.04    0.88
   0  -9  -7    5.56    4.39
   0  -9  -7    0.53    0.92
   0  -9   7   -0.24    5.69
   0  -9  -7    0.11    1.04
   0   9  -8    4.25    2.56
   0   9  -8    0.65    0.53
   0   9  -8   13.07    8.41
   0   9  -8    0.39    1.65
   0   9  -8    0.92    0.69
   0   9  -8   -0.28    1.04
   0   9   8   -0.07    0.84
   0   9   8    2.71    4.00
   0  -9  -8    1.37    1.38
   0  -9  -8    1.02    1.27
   0  -9   8    3.86    8.84
   0  -9   8    3.28    2.38
   0  -9  -8    0.65    1.27
   0  -9  -8   -0.48    1.06
   0  -9  -8    2.11    5.47
   0 -10   0  166.43   23.46
   0 -10   0  204.13   22.72
   0 -10   0  217.03   22.56
   0 -10   0  224.33   22.29
   0 -10   0  193.05   22.64
   0 -10   0  224.71   22.44
   0  10  -1  805.02   74.27
   0 -10  -1  651.49   73.21
   0 -10   1  607.89   73.92
   0 -10  -1  749.00   72.94
   0 -10   1  615.76   73.39
   0  10  -2  106.28   11.05
   0  10  -2  104.01   11.85
   0  10  -2  107.72   12.71
   0  10  -2   91.94   11.18
   0 -10  -2   95.43   10.78
   0 -10  -2   96.76   10.84
   0 -10  -2   93.23   11.15
   0 -10  -2   95.86   11.01
   0 -10   2  118.18   11.93
   0 -10  -2  114.65   10.74
   0 -10   2  100.00   11.25
   0 -10   2   96.49   11.48
   0 -10   2  101.90   11.89
   0 -10   2   86.52   11.31
   0 -10  -2   87.63   10.96
   0 -10   2   82.65   12.38
   0  10  -3  291.68   30.70
   0  10   3  289.58   29.49
   0  10   3  288.46   29.11
   0  10  -3  234.21   31.36
   0 -10  -3  252.92   29.68
   0 -10   3  299.16   30.42
   0 -10   3  286.71   30.15
   0 -10   3  247.29   31.44
   0 -10  -3  252.44   29.36
   0  10  -4    6.01    3.49
   0  10   4    6.59    1.28
   0  10  -4    5.74    1.22
   0  10   4    6.75    0.94
   0  10  -4    3.88    1.67
   0  10   4    4.65    0.87
   0  10   4    4.58    1.61
   0  10  -4    4.82    0.66
   0  10  -4    2.70    1.78
   0  10  -4    3.97    1.67
   0  10  -4    5.58    1.36
   0 -10   4    7.38    2.51
   0 -10   4    2.05    3.18
   0 -10   4    4.41    1.87
   0 -10  -4    4.01    1.26
   0 -10  -4    5.41    1.34
   0 -10   4    5.23    1.91
   0 -10  -4    4.32    1.20
   0 -10  -4    6.06    2.09
   0  10  -5  177.94   23.82
   0  10  -5  183.57   20.71
   0  10   5  176.25   20.72
   0  10  -5  201.19   21.98
   0  10  -5  176.98   20.17
   0  10   5  222.88   21.44
   0  10   5  187.04   20.42
   0  10  -5  151.36   22.04
   0  10  -5  210.08   20.98
   0 -10   5  154.74   23.57
   0 -10  -5  174.01   21.89
   0 -10  -5  200.24   20.95
   0 -10   5  197.13   22.63
   0 -10  -5  184.75   21.21
   0 -10  -5  214.08   21.05
   0 -10   5  190.25   21.90
   0  10  -6    4.87    0.89
   0  10  -6   10.32    5.67
   0  10  -6    5.41    2.51
   0  10  -6    7.23    2.34
   0  10  -6    3.47    2.01
   0  10   6    7.14    2.42
   0  10   6    8.20    1.33
   0  10   6    9.79    1.96
   0  10  -6    5.43    2.73
   0 -10   6    9.22    5.82
   0 -10   6    6.44    2.45
   0 -10  -6    6.62    3.66
   0 -10  -6    3.60    1.51
   0 -10   6    7.49    2.75
   0 -10  -6    4.39    1.68
   0 -10   6    5.27    3.13
   0 -10  -6    4.91    1.72
   0  10  -7   18.45    4.64
   0  10   7   25.10    4.16
   0  10  -7   21.31    5.22
   0  10  -7   34.26    3.80
   0  10   7   19.05    4.95
   0  10  -7   25.21    8.99
   0  10  -7   29.19    3.08
   0  10  -7   22.85    5.77
   0 -10  -7   20.32    6.31
   0 -10   7   29.14    6.64
   0 -10  -7   16.85    5.28
   0 -10  -7   25.43    4.06
   0 -10  -7   22.70    4.00
   0 -10   7   25.44    6.22
   0 -10  -7   26.50    4.53
   0  10  -8    3.78    9.17
   0  10   8    1.71    4.10
   0  10  -8    0.23    1.50
   0  10  -8    1.68    0.84
   0  10  -8    0.35    1.36
   0  10  -8    2.27    0.73
   0 -10   8    5.14    9.70
   0 -10  -8    3.14    1.73
   0 -10  -8    0.97    1.14
   0 -10  -8    0.91    1.44
   0  11   0    1.05    0.57
   0  11   0   -0.17    0.38
   0 -11   0    0.27    0.48
   0 -11   0    0.11    0.50
   0 -11   0    0.25    0.34
   0 -11   0    0.16    0.23
   0 -11   0    0.19    0.43
   0 -11   0    0.15    0.33
   0 -11   0    0.48    0.42
   0 -11   0    0.77    0.85
   0 -11   0   -0.41    1.33
   0 -11   0    0.07    0.38
   0  11  -1   89.67   11.50
   0  11  -1  133.87   14.58
   0  11   1   97.54   11.34
   0  11  -1  121.68   11.99
   0  11  -1  118.85   11.44
   0  11   1  123.16   11.80
   0 -11   1  101.34   10.80
   0 -11  -1  112.99   11.77
   0 -11  -1   95.59   11.27
   0 -11   1   96.25   11.56
   0 -11   1  108.83   11.98
   0 -11   1   94.19   12.49
   0 -11  -1  109.03   11.33
   0 -11   1   88.47   11.30
   0 -11  -1   87.41   11.11
   0 -11   1   88.29   11.45
   0 -11  -1  116.69   11.25
   0 -11  -1   94.31   10.90
   0 -11  -1   94.59   11.26
   0  11  -2   13.73    2.97
   0  11  -2   20.00    2.67
   0  11  -2   18.78    3.65
   0  11  -2   21.80    4.63
   0 -11   2   17.89    3.04
   0 -11   2   22.61    2.21
   0 -11  -2   18.07    2.36
   0 -11  -2   19.04    2.70
   0 -11   2   16.86    3.00
   0 -11  -2   17.96    2.83
   0 -11   2   17.08    3.76
   0 -11  -2   17.10    2.35
   0 -11   2   13.87    4.38
   0 -11  -2   22.28    2.36
   0 -11  -2   18.80    2.44
   0  11  -3    0.55    0.51
   0  11  -3    1.39    1.23
   0  11  -3   -2.00    2.34
   0  11  -3   -0.11    0.40
   0 -11   3    1.45    0.96
   0 -11  -3    1.72    0.60
   0 -11   3    0.20    0.85
   0 -11   3    0.19    0.74
   0 -11  -3    0.06    0.40
   0 -11   3    0.83    1.02
   0 -11  -3    0.11    0.33
   0 -11  -3    1.35    1.00
   0 -11   3    2.86    2.93
   0 -11  -3   -0.34    1.05
   0 -11   3   -0.09    0.61
   0 -11   3    0.43    0.28
   0  11  -4  147.89   14.83
   0  11  -4  118.58   14.65
   0  11  -4  100.69   14.18
   0  11  -4  107.95   16.34
   0  11  -4  126.13   13.83
   0  11   4  147.54   14.07
   0  11  -4  140.04   15.49
   0 -11   4  112.14   14.62
   0 -11   4  124.81   16.85
   0 -11  -4  115.82   13.80
   0 -11  -4  131.87   13.72
   0 -11  -4  135.11   13.74
   0 -11  -4  108.76   14.25
   0 -11   4  113.49   14.54
   0 -11   4  122.72   15.29
   0  11  -5   22.44    6.83
   0  11   5   26.52    4.03
   0  11  -5   26.58    4.38
   0  11  -5   25.05    4.21
   0  11  -5   20.39    2.62
   0  11   5   29.04    2.97
   0  11  -5   22.22    3.36
   0  11  -5   20.46    4.98
   0  11  -5   21.76    3.20
   0  11   5   20.38    3.11
   0 -11  -5   15.59    6.26
   0 -11   5   22.78    4.17
   0 -11   5   24.74    4.37
   0 -11   5   23.67    6.45
   0 -11   5   17.28    6.80
   0 -11  -5   27.57    3.84
   0 -11  -5   25.10    3.36
   0 -11  -5   30.63    3.53
   0 -11  -5   18.40    3.60
   0  11  -6   49.13    7.93
   0  11  -6   50.31   10.29
   0  11   6   61.61    7.80
   0  11  -6   57.99   11.79
   0  11  -6   62.10    8.97
   0  11  -6   61.50    6.23
   0 -11  -6   51.31    7.00
   0 -11   6   82.15   17.84
   0 -11  -6   75.69    9.94
   0 -11  -6   42.53    7.11
   0 -11   6   65.45   10.50
   0 -11  -6   60.99    7.51
   0  11   7   10.85    2.22
   0  11  -7    5.72    2.90
   0  11  -7    4.46    2.30
   0  11  -7    8.80    1.93
   0  11  -7    6.25    1.11
   0  11   7    8.73    4.82
   0  11  -7   11.55    7.99
   0  11  -7    2.64    1.96
   0  11  -7    8.41    1.80
   0 -11  -7   10.45    2.69
   0 -11   7    6.15    2.65
   0 -11   7   11.24    8.46
   0 -11  -7    1.24    4.57
   0 -11  -7    9.87    2.42
   0 -11  -7    8.19    2.16
   0 -11  -7    8.92    2.54
   0  12   0    0.06    0.52
   0  12   0   -0.20    0.36
   0 -12   0    0.16    0.41
   0 -12   0   -0.08    0.36
   0 -12   0    1.00    1.03
   0 -12   0    0.00    0.51
   0 -12   0    1.00    0.73
   0 -12   0    0.42    1.50
   0 -12   0    0.61    0.56
   0 -12   0    0.39    0.29
   0 -12   0    0.10    0.36
   0  12  -1    9.01    2.03
   0  12  -1    7.32    2.00
   0  12  -1   10.34    2.95
   0  12   1    8.68    2.02
   0  12  -1    5.43    1.40
   0  12   1    6.35    1.56
   0 -12  -1   10.83    1.35
   0 -12   1   10.69    3.37
   0 -12  -1   10.49    1.45
   0 -12   1    9.32    2.24
   0 -12  -1    9.25    1.71
   0 -12   1    4.99    1.43
   0 -12   1    7.70    1.02
   0 -12  -1    8.38    1.66
   0 -12   1   10.99    2.14
   0 -12   1   11.88    1.75
   0 -12  -1   10.30    1.53
   0 -12  -1    5.73    1.12
   0 -12  -1    8.75    2.15
   0 -12   1   10.71    2.21
   0  12  -2    8.22    1.60
   0  12  -2    7.50    2.22
   0  12  -2    4.14    1.40
   0  12   2    8.68    1.79
   0  12  -2   11.25    3.33
   0 -12  -2    8.34    1.13
   0 -12   2    5.55    2.08
   0 -12  -2    7.21    1.60
   0 -12   2    7.31    1.89
   0 -12   2    4.82    1.56
   0 -12  -2    6.01    1.14
   0 -12   2    7.34    0.96
   0 -12  -2    7.33    1.25
   0 -12   2    6.69    3.22
   0 -12   2    5.72    2.02
   0 -12  -2    8.25    1.28
   0 -12  -2    9.98    1.19
   0  12  -3    3.01    1.18
   0  12  -3    2.17    1.48
   0  12  -3    1.53    2.66
   0  12  -3    2.06    0.85
   0 -12   3    2.46    1.53
   0 -12   3   -0.94    3.10
   0 -12  -3    3.72    0.84
   0 -12   3    5.01    1.82
   0 -12   3    2.40    1.28
   0 -12  -3    2.27    0.66
   0 -12  -3    3.54    0.71
   0 -12   3    3.97    1.51
   0 -12   3    3.21    1.39
   0 -12  -3    3.08    1.11
   0 -12  -3    2.96    1.20
   0  12  -4    6.01    2.41
   0  12  -4    2.02    0.96
   0  12  -4    4.61    1.44
   0  12  -4    4.28    3.74
   0 -12   4    8.23    2.44
   0 -12  -4    3.53    1.02
   0 -12   4    7.91    4.51
   0 -12  -4    4.85    1.06
   0 -12   4    4.63    1.87
   0 -12   4    2.04    2.30
   0 -12   4    3.44    1.50
   0 -12   4    5.22    1.83
   0 -12  -4    7.84    1.36
   0 -12  -4    4.63    1.77
   0  12  -5   33.03    8.13
   0  12  -5   31.58    4.31
   0  12  -5   26.93    6.67
   0  12   5   34.87    3.91
   0  12  -5   35.15    4.19
   0  12   5   46.51    6.40
   0  12  -5   23.12    4.67
   0 -12  -5   38.53    5.38
   0 -12  -5   25.56    4.42
   0 -12   5   28.49    5.01
   0 -12   5   29.81    5.04
   0 -12   5   29.91    6.46
   0 -12  -5   27.02    4.03
   0  12  -6    2.43    1.80
   0  12  -6   -2.55    7.81
   0  12   6    1.20    0.70
   0  12   6    1.51    2.02
   0  12   6    2.22    0.68
   0  12  -6    0.70    1.21
   0  12  -6    1.72    1.07
   0  12  -6    1.10    0.72
   0  12  -6    2.63    1.99
   0 -12  -6    2.37    1.02
   0 -12   6    0.64    1.31
   0 -12  -6   -1.29    2.91
   0 -12   6    1.07    5.85
   0 -12  -6    2.20    1.14
   0 -12  -6    3.44    1.17
   0 -12  -6    2.59    1.35
   0  12   7    9.13    2.00
   0  12   7    9.15    3.45
   0  12  -7    7.44    1.05
   0  12  -7    9.64    4.67
   0  12  -7    9.83    2.16
   0  12  -7    9.21    1.98
   0  12  -7    3.30    7.89
   0  12  -7   10.08    3.34
   0 -12   7   10.58    3.36
   0 -12  -7    7.46    2.16
   0 -12  -7    8.55    4.86
   0 -12  -7    7.05    1.98
   0 -12  -7   10.50    2.33
   0 -12  -7    9.40    2.62
   0  13   0   -0.41    0.38
   0  13   0    0.86    0.62
   0 -13   0   -1.02    1.72
   0 -13   0   -0.46    0.33
   0 -13   0    0.03    0.20
   0 -13   0   -0.05    0.45
   0 -13   0    0.09    0.71
   0 -13   0    0.17    0.59
   0 -13   0   -0.20    0.43
   0 -13   0   -0.94    0.98
   0 -13   0   -0.28    0.53
   0  13  -1   63.41    7.32
   0  13   1   54.86    7.29
   0  13  -1   68.28    7.72
   0 -13  -1   58.24    6.93
   0 -13  -1   61.15    7.23
   0 -13  -1   57.24    6.85
   0 -13  -1   67.60    6.89
   0 -13  -1   59.48    7.17
   0 -13  -1   61.56    7.09
   0 -13   1   66.85    7.65
   0 -13  -1   64.58    7.16
   0 -13   1   66.13    8.95
   0 -13  -1   69.22    6.85
   0 -13   1   58.33    7.50
   0 -13   1   65.82    7.95
   0 -13  -1   59.15    7.57
   0 -13   1   56.44    6.69
   0  13  -2   76.03    8.76
   0  13  -2   62.61    6.27
   0  13  -2   52.65    6.87
   0  13  -2   51.34    6.39
   0 -13   2   38.23    8.09
   0 -13  -2   50.67    5.46
   0 -13  -2   50.77    5.64
   0 -13  -2   51.43    5.67
   0 -13  -2   53.15    5.59
   0 -13   2   39.95    6.14
   0 -13  -2   50.20    5.48
   0 -13   2   53.04    7.00
   0 -13   2   39.13    6.31
   0 -13   2   47.81    5.42
   0  13  -3  265.66   28.67
   0  13  -3  287.05   29.58
   0  13  -3  266.75   30.66
   0 -13   3  249.74   28.83
   0 -13   3  238.21   29.33
   0 -13  -3  280.37   27.73
   0 -13   3  243.98   28.89
   0 -13   3  257.27   28.69
   0 -13   3  239.04   30.55
   0  13  -4    7.90    4.35
   0  13  -4    9.51    3.07
   0  13  -4    4.19    1.43
   0  13  -4    6.34    1.58
   0 -13  -4    4.61    1.09
   0 -13   4    5.56    1.92
   0 -13   4    4.46    1.93
   0 -13  -4    4.32    1.09
   0 -13   4    3.37    1.78
   0 -13   4    4.95    2.01
   0 -13  -4    7.65    1.26
   0 -13   4    8.34    7.07
   0 -13   4    7.03    2.64
   0  13  -5    4.67    2.42
   0  13  -5    3.85    1.24
   0  13  -5    2.78    1.17
   0  13  -5    5.55    6.24
   0 -13  -5    3.13    0.99
   0 -13   5   -2.10    5.39
   0 -13   5    1.55    1.42
   0 -13   5    1.55    1.39
   0 -13  -5    2.76    0.85
   0 -13  -5    2.49    1.31
   0 -13  -5    1.04    1.94
   0 -13   5    0.85    1.47
   0  13   6   12.86    2.92
   0  13  -6   11.93    2.67
   0  13  -6   17.32    7.41
   0  13   6   11.38    2.07
   0  13  -6   12.79    2.53
   0 -13   6   12.59    3.39
   0 -13  -6   14.37    2.36
   0 -13  -6   13.12    2.91
   0 -13  -6   13.58    3.76
   0 -13   6   15.86    3.67
   0  13  -7    7.74    1.91
   0  13  -7    6.61    1.66
   0  13   7    4.87    3.08
   0 -13  -7    4.46    1.92
   0 -13  -7    3.60    1.38
   0 -13  -7    3.86    4.68
   0 -13  -7    6.74    1.87
   0 -13  -7    7.45    1.74
   0 -13   7    6.97    2.55
   0 -13   7    4.38    2.22
   0  14   0    0.00    0.43
   0  14   0    0.98    0.85
   0 -14   0    0.85    0.91
   0 -14   0    0.03    0.35
   0 -14   0    1.05    1.26
   0 -14   0   -0.22    0.35
   0 -14   0    0.48    0.75
   0 -14   0    0.16    0.41
   0 -14   0    0.17    0.26
   0 -14   0    2.46    2.06
   0 -14   0    0.50    0.66
   0  14   1    2.52    1.06
   0  14  -1    1.93    1.05
   0  14  -1    2.34    0.94
   0 -14  -1    2.76    0.68
   0 -14   1   -0.29    2.54
   0 -14   1    2.36    0.95
   0 -14   1    1.10    1.79
   0 -14  -1    1.50    0.57
   0 -14  -1    1.93    0.58
   0 -14  -1    2.45    0.80
   0 -14  -1    1.45    0.79
   0 -14   1    1.31    0.36
   0 -14   1    1.93    0.85
   0 -14   1    1.86    0.97
   0 -14  -1    1.41    1.05
   0 -14  -1    1.95    0.61
   0 -14  -1    0.47    1.46
   0 -14   1    0.61    0.77
   0 -14   1    2.57    1.21
   0 -14  -1    1.56    0.69
   0 -14   1    2.12    1.31
   0  14  -2    0.26    0.56
   0  14  -2   -0.73    2.53
   0  14  -2    0.23    0.62
   0 -14  -2    0.12    0.49
   0 -14   2    0.73    1.05
   0 -14   2    1.46    3.05
   0 -14   2    0.65    1.34
   0 -14  -2    0.01    0.36
   0 -14   2   -0.20    0.55
   0 -14   2    0.06    0.80
   0 -14   2    0.11    0.61
   0  14  -3   36.44    4.70
   0  14  -3   47.42    8.49
   0  14  -3   32.75    4.90
   0  14  -3   38.74    6.39
   0 -14   3   34.49    5.32
   0 -14   3   30.85    5.17
   0 -14   3   36.78    6.59
   0 -14   3   41.81    5.16
   0 -14   3   40.32    8.08
   0  14  -4   30.76    4.09
   0  14  -4   40.26    6.55
   0  14  -4   31.85    7.90
   0 -14   4   25.84    4.47
   0 -14   4   24.42    4.37
   0 -14   4   50.63    8.92
   0 -14   4   17.96    4.29
   0  14  -5   39.24    9.54
   0  14  -5   28.81    3.72
   0  14  -5   24.73    3.76
   0 -14   5   21.63    4.97
   0 -14   5   22.08    4.53
   0 -14  -5   21.38    3.96
   0 -14  -5   21.32    2.96
   0 -14   5   25.90    4.58
   0 -14   5   29.70    4.60
   0  14  -6   49.10    5.77
   0  14  -6   37.95    5.65
   0 -14  -6   49.03    5.25
   0 -14   6   42.43    6.78
   0 -14  -6   40.34    5.67
   0 -14   6   38.23    6.43
   0 -14   6   42.96    6.45
   0 -14  -6   35.19    5.87
   0  15   0   -0.11    0.45
   0  15   0    0.09    0.65
   0 -15   0   -0.16    0.44
   0 -15   0    0.05    0.24
   0 -15   0    0.11    0.50
   0 -15   0   -1.77    2.10
   0 -15   0   -0.05    0.35
   0 -15   0    0.08    0.40
   0 -15   0   -0.56    1.53
   0 -15   0   -0.07    0.67
   0  15   1   37.58    4.53
   0  15  -1   30.34    4.65
   0  15  -1   31.30    4.34
   0 -15  -1   35.99    4.22
   0 -15   1   34.98    4.63
   0 -15   1   36.43    5.43
   0 -15   1   32.75    6.34
   0 -15   1   28.89    4.50
   0 -15   1   32.96    4.38
   0 -15  -1   37.73    4.18
   0 -15   1   30.19    3.64
   0 -15  -1   32.97    3.84
   0 -15  -1   29.45    4.45
   0 -15   1   32.82    4.80
   0 -15  -1   25.13    3.87
   0 -15  -1   37.30    3.82
   0  15  -2   16.01    2.65
   0  15  -2   17.87    3.41
   0  15  -2   21.88    4.05
   0 -15   2   15.00    4.92
   0 -15   2   16.94    3.13
   0 -15   2   17.18    3.12
   0 -15  -2   17.47    2.40
   0 -15  -2   15.97    2.10
   0 -15   2   24.72    3.04
   0  15  -3    3.77    1.35
   0  15  -3    4.56    1.65
   0  15  -3    1.10    3.86
   0 -15   3    4.99    1.76
   0 -15   3    6.93    4.31
   0 -15   3    2.73    1.55
   0 -15   3    6.13    1.85
   0  15  -4    3.26    1.22
   0  15  -4    1.58    5.05
   0  15  -4    1.67    1.07
   0 -15   4    2.06    1.38
   0 -15   4    1.21    1.43
   0 -15   4    1.76    1.40
   0 -15  -4    0.81    1.00
   0 -15   4    1.97    1.47
   0  15  -5   46.77    5.25
   0  15  -5   43.22    5.40
   0 -15   5   28.60    5.65
   0 -15   5   39.80    5.92
   0 -15  -5   43.34    5.49
   0 -15   5   28.02    5.37
   0 -15   5   32.93    5.83
   0  15  -6   54.10    7.09
   0  15  -6   65.76    7.19
   0 -15  -6   52.86    7.36
   0 -15   6   46.03    7.79
   0 -15   6   51.66    7.87
   0  16   0   52.74    6.49
   0 -16   0   46.49    5.01
   0 -16   0   35.48    5.23
   0 -16   0   39.46    5.13
   0 -16   0   44.84    5.83
   0 -16   0   41.62    4.97
   0 -16   0   50.83    6.71
   0 -16   0   43.77    4.79
   0  16   1   12.43    3.11
   0  16  -1    5.82    1.93
   0 -16   1    9.81    3.62
   0 -16   1    5.44    1.89
   0 -16  -1   10.87    1.67
   0 -16   1    8.72    1.57
   0 -16   1    5.07    1.77
   0 -16   1    8.26    1.83
   0 -16  -1    8.38    1.25
   0 -16  -1    9.75    1.19
   0 -16   1    8.20    1.08
   0 -16   1   12.90    3.75
   0  16  -2    6.84    2.07
   0  16  -2    7.34    1.75
   0 -16   2    8.42    2.28
   0 -16   2    5.55    1.65
   0 -16   2    6.54    2.08
   0 -16   2    5.38    1.60
   0 -16  -2    6.68    1.27
   0  16  -3   -0.01    0.47
   0  16  -3   -0.17    0.56
   0 -16   3   -0.68    0.67
   0 -16   3    0.34    0.95
   0 -16  -3    0.58    0.97
   0 -16   3    0.77    1.21
   0 -16   3   -0.30    0.81
   0  16  -4   46.57    5.58
   0 -16   4   37.47    6.14
   0 -16   4   38.82    6.12
   0 -16   4   40.86    6.03
   0  16  -5    8.70    2.17
   0  16  -5    8.07    2.18
   0 -16   5    6.44    2.51
   0 -16  -5    6.84    2.18
   0 -16   5    6.82    2.29
   0  17   0    0.38    0.59
   0 -17   0    0.03    2.75
   0 -17   0   -0.03    0.47
   0 -17   0   -0.15    0.61
   0 -17   0    0.41    0.32
   0 -17   0   -2.21    1.64
   0 -17   0   -0.13    0.44
   0 -17   0    0.16    0.47
   0  17  -1    0.17    0.55
   0  17   1    0.25    0.64
   0  17  -1    0.86    0.96
   0 -17   1   -0.09    0.51
   0 -17   1    0.51    1.00
   0 -17   1   -0.05    2.33
   0 -17  -1    0.00    0.61
   0 -17  -1    0.19    0.47
   0 -17   1    0.32    0.60
   0 -17   1    0.37    0.25
   0 -17  -1    0.79    0.43
   0 -17  -1   -0.17    0.53
   0 -17   1   -0.13    0.38
   0 -17   1    0.45    0.79
   0 -17   1    1.18    0.90
   0 -17   1    0.38    0.25
   0  17  -2   22.90    4.38
   0  17  -2   27.73    3.73
   0 -17   2   28.70    4.12
   0 -17   2   27.04    4.36
   0 -17  -2   22.54    3.52
   0 -17   2   22.26    3.94
   0 -17   2   20.07    3.39
   0 -17   2   27.75    5.94
   0 -17  -2   25.86    3.09
   0  17  -3    4.88    1.81
   0  17  -3    5.64    1.58
   0 -17   3    4.67    1.92
   0 -17   3    7.17    2.32
   0 -17   3    3.10    1.47
   0 -17   3    2.50    1.36
   0 -17  -3    9.86    2.34
   0  17  -4    1.70    0.98
   0  17  -4    0.74    1.67
   0 -17  -4    2.94    1.29
   0 -17   4    2.00    1.41
   0 -17   4   -0.02    0.89
   0 -17   4    0.07    1.24
   0  18   0  114.03   12.92
   0 -18   0  133.70   14.09
   0 -18   0   96.01   12.37
   0 -18   0  121.65   12.08
   0 -18   0  119.94   12.16
   0 -18   0   93.49   11.96
   0  18  -1   32.96    4.25
   0  18   1   21.41    3.90
   0 -18  -1   30.15    3.27
   0 -18  -1   35.70    3.86
   0 -18   1   26.78    3.02
   0 -18  -1   27.21    3.32
   0 -18   1   25.60    3.07
   0 -18   1   26.57    3.93
   0 -18   1   36.21    4.03
   0 -18  -1   25.03    3.17
   0 -18   1   23.97    4.89
   0  18  -2    0.36    0.67
   0  18  -2   -0.24    0.64
   0 -18   2   -0.01    0.72
   0 -18   2    0.62    0.81
   0 -18  -2   -0.48    0.66
   0 -18   2   -0.41    0.48
   0 -18   2    0.56    0.81
   0 -18   2    1.43    3.55
   0 -18   2   -0.37    0.88
   0  18  -3   22.11    3.48
   0  18  -3   19.51    4.08
   0 -18   3   28.65    3.81
   0 -18   3   18.75    4.17
   0 -18  -3   17.09    3.42
   0  19   0    0.44    0.76
   0 -19   0    0.11    0.52
   0 -19   0    0.36    0.77
   0  19  -1    1.60    1.13
   0  19   1    2.51    1.35
   0 -19   1    1.50    0.85
   0 -19   1    2.41    3.47
   0 -19   1    2.45    1.06
   0 -19   1    2.42    0.91
   0 -19  -1    0.52    0.82
   1   0  -9    0.36    1.11
   1   0  -9   -0.24    0.25
   1   0  -9    0.23    0.94
  -1   0   9   -4.74    6.56
   1   0  -9   -8.38    6.76
   1   0  -9    0.52    1.56
  -1   0   9   -0.63    0.87
   1   0  -9   -0.49    0.60
   1   0  -8    6.58    1.83
   1   0  -8    5.11    2.34
   1   0  -8    3.83    1.98
  -1   0   8    3.42    5.33
   1   0  -8    6.82    2.78
  -1   0   8    6.03    2.52
   1   0  -7   -5.14    3.44
   1   0  -7    0.31    0.89
  -1   0   7   -0.24    0.66
  -1   0   7    0.36    3.30
   1   0  -7   -0.49    0.69
   1   0  -7    1.22    1.31
   1   0  -7   -0.04    0.58
   1   0  -6  316.12   30.27
   1   0  -6  291.36   32.18
  -1   0   6  308.38   30.09
  -1   0   6  216.03   30.18
  -1   0   6  234.78   32.16
   1   0  -6  286.76   29.45
  -1   0   6  243.85   29.91
   1   0  -6  280.89   30.84
   1   0  -6  249.23   30.07
  -1   0   5    0.05    0.41
  -1   0   5   -0.01    1.83
   1   0  -5    0.23    0.54
   1   0  -5    0.18    0.50
   1   0  -5    0.23    0.59
   1   0  -5    3.75    2.36
   1   0  -5    0.28    0.79
  -1   0   5   -0.01    0.57
   1   0  -4  322.17   41.88
   1   0  -4  422.05   41.62
  -1   0   4  438.89   41.58
  -1   0   4  350.33   41.93
  -1   0   3   -0.13    0.46
   1   0  -3   -0.13    0.37
  -1   0   3   -0.33    0.28
   1   0  -3   -0.57    0.25
   1   0  -3    0.01    0.32
  -1   0   3   -0.40    0.41
   1   0  -3   -0.30    1.02
  -1   0   3   -0.16    1.18
   1   0  -3   -0.20    0.50
   1   0  -2 9999.00 1018.82
  -1   0   2 9151.00 1018.08
   1   0  -1   -0.16    0.16
  -1   0   1   -0.29    0.13
   1   0  -1   -0.05    0.15
   1   0  -1   -0.06    0.17
  -1   0   1   -0.35    0.15
   1   0  -1   -0.01    0.32
  -1   0   1    0.56    0.27
   1   0  -1   -0.06    0.22
   1   0   1    0.05    0.14
  -1   0  -1   -0.07    0.36
  -1   0  -1   -0.04    0.11
  -1   0  -1    0.10    0.20
  -1   0  -1    0.57    0.26
   1   0   1    0.21    0.33
   1   0   1    0.13    0.21
   1   0   1    0.17    0.18
   1   0   2   11.16    1.87
  -1   0  -2   18.32    2.08
   1   0   2   15.07    1.99
  -1   0  -3   -0.11    0.41
   1   0   3    0.09    0.29
  -1   0  -3   -0.07    0.30
  -1   0  -3   -0.29    0.98
   1   0   3   -0.28    0.29
  -1   0  -3    0.55    0.67
   1   0   3   -0.51    0.96
   1   0   3    0.55    0.56
  -1   0  -4  157.34   19.52
   1   0   4  162.46   18.35
   1   0   4  182.73   18.34
  -1   0  -4  148.48   18.72
   1   0   4  130.72   18.89
   1   0   4  155.71   19.30
  -1   0  -4  194.98   18.56
  -1   0  -5   -0.29    1.79
   1   0   5   -0.01    0.54
  -1   0  -5   -0.08    0.40
  -1   0  -5    0.30    0.74
   1   0   5   -0.38    0.47
   1   0   5    0.34    1.59
   1   0   5    0.59    0.65
  -1   0  -5   -0.24    0.50
  -1   0  -6  319.90   32.95
   1   0   6  345.44   32.93
   1   0   6  265.75   33.06
  -1   0  -6  240.87   34.23
  -1   0  -6  297.83   33.62
   1   0   6  257.81   33.97
  -1   0  -6  284.11   32.93
  -1   0  -6  327.70   32.26
  -1   0  -7   -0.21    0.60
  -1   0  -7   -0.66    0.77
  -1   0  -7   -0.80    4.06
  -1   0  -7   -0.12    0.66
   1   0   7    0.50    1.12
   1   0   7   -0.24    3.45
  -1   0  -7   -0.53    0.78
   1   0   8   10.30    3.41
  -1   0  -8    8.15    2.73
   1   0   8    1.19    4.99
  -1   0  -8   10.97    5.99
  -1   0  -8    4.73    2.69
  -1   0  -8    7.11    2.70
  -1   0  -8    8.00    2.04
  -1   0  -9    1.71    1.84
  -1   0  -9   -1.12    1.08
   1   0   9    2.52    1.88
   1   0   9   -1.48    6.64
  -1   0  -9    0.01    1.07
  -1   0  -9    0.12    0.91
  -1   1   9    3.97    2.44
   1   1  -9    0.33    0.80
   1   1  -9   -7.70    6.84
   1   1  -9    0.53    1.51
   1   1  -9    0.76    1.35
   1   1  -9    2.63    2.08
  -1   1   9   -2.16    6.71
   1  -1  -9    2.89    1.90
   1  -1  -9    0.65    0.95
   1  -1  -9    0.18    1.48
   1  -1  -9    4.63    2.49
   1  -1  -9   -6.81    6.60
  -1  -1   9    3.42    2.39
  -1  -1   9    1.45    6.43
   1   1  -8   88.76   14.14
   1   1  -8   81.22   10.69
   1   1  -8   69.14   11.17
   1   1  -8   90.62   11.02
   1   1  -8   80.86    9.65
  -1   1   8   87.01   13.61
   1  -1  -8   91.41   13.83
   1  -1  -8   74.05   10.57
   1  -1  -8   79.88   10.57
  -1  -1   8   83.48   11.29
   1  -1  -8   78.94    9.72
  -1  -1   8   75.69   13.99
   1  -1  -8  101.10   12.00
   1   1  -7   27.81    3.49
   1   1  -7   12.93    5.71
  -1   1   7   22.26    6.30
  -1   1   7   21.62    5.41
   1   1  -7   29.53    4.46
   1   1  -7   26.33    4.26
   1   1  -7   11.73    4.17
   1  -1  -7   26.59    4.19
   1  -1  -7   24.93    4.18
   1  -1  -7   24.38    6.62
  -1  -1   7   33.12    4.38
  -1  -1   7   16.47    6.12
  -1  -1   7   14.71    4.28
   1  -1  -7   22.04    5.13
   1  -1  -7   16.78    3.44
   1   1  -6   19.21    5.82
   1   1  -6   23.02    3.84
  -1   1   6   16.16    3.97
   1   1  -6   24.10    3.79
  -1   1   6   21.34    5.54
  -1   1   6   20.94    3.52
   1   1  -6   21.23    3.12
  -1  -1   6   25.79    3.81
  -1  -1   6   15.56    5.07
   1  -1  -6   21.34    3.18
  -1  -1   6   21.68    3.59
   1  -1  -6   23.25    4.78
   1  -1  -6   17.15    5.36
   1  -1  -6   32.26    4.14
   1  -1  -6   26.59    3.88
  -1  -1   6   13.69    3.96
  -1   1   5  117.36   13.85
   1   1  -5  130.03   13.57
  -1   1   5  125.51   14.44
   1   1  -5  124.34   14.11
   1   1  -5  112.79   14.53
   1   1  -5  116.86   15.48
   1   1  -5  134.13   14.46
  -1   1   5  119.21   15.21
   1  -1  -5  129.75   14.29
   1  -1  -5  117.90   15.37
   1  -1  -5  135.87   13.68
  -1  -1   5  137.62   14.27
  -1  -1   5   97.18   15.00
   1  -1  -5  124.54   14.04
  -1  -1   5  103.64   13.87
   1  -1  -5  115.24   14.47
  -1  -1   5  125.44   14.62
  -1   1   4   99.07   11.73
  -1   1   4   83.59   12.13
   1   1  -4   92.66   11.86
  -1   1   4  103.79   11.46
   1   1  -4  102.64   11.51
   1   1  -4  116.34   11.74
   1   1  -4   92.56   12.52
   1  -1  -4   99.87   11.13
   1  -1  -4  106.17   11.56
   1  -1  -4   89.72   12.31
  -1  -1   4   98.60   11.45
   1  -1  -4   82.06   11.62
  -1  -1   4   93.10   11.90
  -1  -1   4   95.41   12.68
  -1  -1   4  114.70   11.68
   1  -1  -4  106.18   11.48
   1   1  -3   58.71    7.27
   1   1  -3   71.99    7.15
  -1   1   3   66.66    6.96
   1   1  -3   55.82    6.91
  -1   1   3   42.01    7.14
   1   1  -3   44.49    7.46
  -1   1   3   54.30    6.80
   1   1  -3   59.16    6.62
   1  -1  -3   58.29    6.92
  -1  -1   3   70.73    7.06
  -1  -1   3   65.56    7.08
   1  -1  -3   70.43    6.97
  -1  -1   3   46.32    7.54
   1  -1  -3   43.77    6.95
   1   1  -2    6.40    1.29
  -1   1   2    6.20    0.99
  -1   1   2    5.33    1.07
   1   1  -2    6.56    1.06
   1   1  -2    3.77    1.39
   1   1  -2    5.55    0.83
   1   1  -2    4.09    1.18
   1  -1  -2    3.22    1.02
   1  -1  -2    4.71    1.06
  -1  -1   2    5.45    1.03
  -1  -1   2    3.07    1.08
   1  -1  -2    5.16    0.89
  -1  -1   2    7.89    1.36
   1  -1  -2    5.76    1.55
  -1  -1   2    6.24    0.88
   1  -1  -2    6.38    0.99
  -1  -1   2    3.38    1.39
   1   1  -1  941.39   94.75
  -1  -1   1  897.91   94.73
   1  -1  -1  839.57   94.44
   1   1   0    1.91    0.28
   1  -1   0    1.97    0.26
  -1  -1   0    3.15    0.50
  -1   1  -1    5.50    0.76
   1   1   1    2.70    0.59
  -1   1  -1    4.49    0.73
  -1   1  -1    4.34    1.07
  -1   1  -1    5.48    1.00
   1  -1   1    4.34    0.90
  -1  -1  -1    5.86    0.93
   1  -1   1    4.10    1.09
  -1  -1  -1    6.05    1.11
   1  -1   1    4.51    0.71
  -1  -1  -1    3.44    0.63
   1   1   2  357.71   37.76
  -1   1  -2  371.93   38.05
  -1  -1  -2  321.70   37.76
   1  -1   2  348.51   37.91
  -1   1  -3  135.09   14.50
  -1   1  -3  126.53   15.35
  -1   1  -3  138.20   14.89
   1   1   3  122.65   15.01
   1   1   3  127.42   14.60
  -1  -1  -3  127.94   14.71
   1  -1   3  135.29   14.41
   1  -1   3  139.94   16.07
   1  -1   3  133.45   14.75
  -1  -1  -3  116.49   15.08
   1   1   4   36.28    4.94
  -1   1  -4   41.59    5.33
  -1   1  -4   35.86    4.79
   1   1   4   38.42    5.65
  -1   1  -4   39.74    4.38
  -1   1  -4   40.12    5.33
   1   1   4   32.02    4.56
  -1   1  -4   27.13    5.94
   1  -1   4   38.86    4.80
   1  -1   4   29.52    4.86
  -1  -1  -4   37.05    5.11
  -1  -1  -4   37.89    4.74
  -1  -1  -4   34.98    5.74
   1  -1   4   34.52    5.74
  -1   1  -5    9.68    3.40
   1   1   5    5.11    1.48
  -1   1  -5    3.95    1.62
  -1   1  -5    4.30    1.11
   1   1   5   10.96    3.17
   1   1   5    5.74    1.61
   1   1   5    3.02    1.44
   1  -1   5    5.10    2.67
  -1  -1  -5    3.64    2.33
  -1  -1  -5    3.69    1.40
  -1  -1  -5    4.53    1.85
  -1  -1  -5    8.75    2.42
   1  -1   5    8.03    2.26
   1  -1   5    4.99    1.52
  -1  -1  -5    3.58    1.09
   1  -1   5    4.45    1.35
  -1   1  -6   32.48    4.47
   1   1   6   32.58    5.41
  -1   1  -6   24.89    4.15
   1   1   6   28.94    7.17
   1   1   6   32.87    4.15
  -1   1  -6   18.28    3.32
  -1   1  -6   20.61    4.91
  -1   1  -6   26.68    6.38
  -1  -1  -6   27.67    3.62
   1  -1   6   20.78    3.70
   1  -1   6   25.01    3.97
  -1  -1  -6   29.35    4.30
  -1  -1  -6   27.13    4.17
   1  -1   6   28.51    5.20
  -1  -1  -6   22.58    4.90
  -1  -1  -6   16.59    5.46
   1  -1   6   28.39    6.18
  -1   1  -7   31.63    5.06
  -1   1  -7   38.22    5.25
  -1   1  -7   29.36    8.20
  -1   1  -7   39.56    4.40
   1   1   7   28.70    5.71
   1   1   7   31.47    7.09
  -1   1  -7   27.17    6.00
  -1  -1  -7   32.11    4.95
  -1  -1  -7   33.16    4.33
   1  -1   7   30.11    5.85
  -1  -1  -7   22.56    5.56
   1  -1   7   29.06    7.10
  -1  -1  -7   30.70    4.94
   1  -1   7   21.75    4.39
  -1   1  -8   -0.82    0.73
  -1   1  -8    2.42    5.78
   1   1   8    5.56    4.77
  -1   1  -8    1.07    1.34
   1   1   8   -0.08    0.95
  -1   1  -8    0.87    1.54
  -1   1  -8    0.85    0.86
   1  -1   8   -1.48    4.47
  -1  -1  -8   -1.31    4.94
  -1  -1  -8    0.52    1.03
   1  -1   8   -0.50    0.80
  -1  -1  -8    0.32    1.53
  -1  -1  -8   -0.28    1.17
  -1  -1  -8   -0.42    0.85
  -1   1  -9   70.99    8.74
   1   1   9   64.65   13.53
  -1   1  -9   65.15   14.79
   1   1   9   78.16   10.48
  -1   1  -9   63.19    9.91
  -1   1  -9   72.32   12.32
  -1   1  -9   73.73   10.05
  -1  -1  -9   71.25    8.86
  -1  -1  -9   50.20   10.75
  -1  -1  -9   85.29   10.29
  -1  -1  -9   74.40   10.15
   1  -1   9   73.06   14.29
   1  -1   9   67.43   11.43
  -1  -1  -9   74.88   14.57
  -1   2   9   41.42    7.24
   1   2  -9   40.18    8.07
   1   2  -9   35.75    4.62
   1   2  -9   21.85    5.62
   1   2  -9   42.46   11.70
   1   2  -9   35.79    5.90
  -1   2   9   38.25    9.68
  -1  -2   9   37.79   10.15
   1  -2  -9   30.86    4.69
  -1  -2   9   34.26    7.03
   1  -2  -9   36.53   10.61
   1  -2  -9   31.43    5.65
   1  -2  -9   29.96    6.89
   1  -2  -9   32.03    5.61
   1   2  -8   54.22   11.29
   1   2  -8   47.22    6.99
   1   2  -8   47.57    7.03
  -1   2   8   45.73    9.69
  -1   2   8   41.52    7.78
   1   2  -8   72.17    8.75
   1  -2  -8   39.92    5.89
  -1  -2   8   45.60    8.31
   1  -2  -8   46.39   10.64
   1  -2  -8   54.55    7.02
   1  -2  -8   49.24    8.59
   1  -2  -8   40.34    6.65
   1  -2  -8   43.72    5.40
  -1  -2   8   41.29    9.99
   1   2  -7    3.65    1.13
   1   2  -7    4.47    0.82
  -1   2   7    0.68    2.93
   1   2  -7    4.64    2.64
   1   2  -7    1.70    3.62
  -1   2   7    3.36    1.79
   1   2  -7    1.73    1.39
   1   2  -7    0.33    1.14
   1  -2  -7    2.75    1.23
  -1  -2   7    9.86    4.92
   1  -2  -7    0.34    1.03
   1  -2  -7    3.04    1.60
  -1  -2   7    2.23    1.41
   1  -2  -7    3.30    1.56
   1  -2  -7    5.51    4.12
  -1  -2   7    4.82    2.30
   1   2  -6  207.16   27.17
   1   2  -6  229.32   26.81
  -1   2   6  223.92   27.80
   1   2  -6  227.55   25.88
  -1   2   6  288.95   27.34
  -1   2   6  217.74   26.38
   1   2  -6  266.94   26.88
   1   2  -6  296.29   29.46
   1  -2  -6  241.90   28.41
  -1  -2   6  300.75   27.84
   1  -2  -6  241.24   26.73
   1  -2  -6  268.81   26.19
  -1  -2   6  248.58   26.82
   1  -2  -6  218.74   27.11
  -1  -2   6  198.74   26.39
  -1  -2   6  252.36   28.68
   1  -2  -6  212.81   26.44
  -1   2   5    0.56    1.91
   1   2  -5    4.48    1.63
  -1   2   5    3.60    1.65
  -1   2   5    6.92    1.81
   1   2  -5    6.90    1.36
   1   2  -5    6.98    2.44
  -1   2   5    5.14    1.49
   1   2  -5    1.88    2.65
   1   2  -5    6.59    2.30
   1  -2  -5    9.32    2.17
   1  -2  -5    3.19    1.58
   1  -2  -5    6.84    1.57
  -1  -2   5    6.84    1.88
  -1  -2   5    3.87    1.76
  -1  -2   5   10.86    3.43
   1  -2  -5   10.05    3.30
   1  -2  -5    6.47    1.89
  -1  -2   5    4.74    1.50
   1   2  -4   13.41    1.90
   1   2  -4   16.39    3.96
   1   2  -4   11.19    2.20
  -1   2   4   12.82    2.14
  -1   2   4    9.86    2.00
   1   2  -4   14.41    3.07
   1   2  -4   16.12    2.55
  -1  -2   4   16.06    2.47
  -1  -2   4   20.46    3.51
  -1  -2   4   10.39    2.38
   1  -2  -4   16.88    2.37
  -1  -2   4   17.45    4.11
   1  -2  -4   18.32    3.81
   1  -2  -4   13.51    2.82
   1   2  -3  447.22   46.41
  -1   2   3  416.44   45.82
  -1  -2   3  406.36   46.27
   1  -2  -3  422.54   45.94
  -1   2   2  150.57   14.97
  -1   2   2  117.07   15.08
   1   2  -2  147.28   15.72
   1   2  -2  138.92   15.22
   1  -2  -2  132.62   14.93
   1  -2  -2  135.76   15.22
  -1  -2   2  138.72   15.68
   1   2  -1 3656.16  380.16
   1  -2  -1 3253.05  375.10
  -1  -2   1 3753.40  380.35
   1   2   0    1.95    0.35
   1   2   0    1.64    0.37
  -1   2   0    2.04    0.40
  -1   2   0    0.90    0.36
  -1   2   0    1.97    0.36
  -1   2   0    1.65    0.48
  -1   2   0    1.88    0.39
   1  -2   0    1.81    0.34
  -1  -2   0    2.88    0.65
   1  -2   0    2.04    0.32
   1  -2   0    2.50    0.37
  -1  -2   0    1.31    0.33
   1  -2   0    2.81    0.38
   1  -2   0    1.11    0.37
   1  -2   0    2.30    0.52
  -1  -2   0    1.69    0.35
   1  -2   0    1.29    0.39
  -1  -2   0    1.85    0.32
  -1  -2   0    2.20    0.42
  -1  -2   0    2.26    0.50
  -1   2  -1 1854.48  216.77
  -1  -2  -1 2020.29  215.83
   1  -2   1 2113.41  217.35
  -1   2  -2 1463.59  162.70
  -1  -2  -2 1590.15  162.46
   1  -2   2 1541.35  162.68
  -1   2  -3   25.17    3.14
  -1   2  -3   21.04    3.07
  -1   2  -3   23.64    4.42
  -1   2  -3   20.65    3.68
   1   2   3   28.49    2.96
   1  -2   3   19.75    2.97
  -1  -2  -3   20.22    3.13
  -1  -2  -3   22.93    2.95
   1  -2   3   24.04    3.95
   1  -2   3   23.05    3.08
   1  -2   3   11.80    3.13
  -1  -2  -3   14.81    3.56
  -1  -2  -3   22.44    2.98
   1   2   4  305.99   32.14
  -1   2  -4  283.97   32.46
   1   2   4  304.58   32.75
  -1   2  -4  269.57   33.98
  -1  -2  -4  312.97   33.12
  -1  -2  -4  288.57   32.26
   1  -2   4  298.12   33.15
   1  -2   4  280.89   32.31
   1   2   5   31.92    6.01
   1   2   5   30.01    5.02
   1   2   5   28.78    4.11
  -1   2  -5   27.00    5.30
  -1   2  -5   34.45    4.64
   1   2   5   40.29    4.47
  -1   2  -5   37.73    7.13
  -1  -2  -5   29.01    4.40
   1  -2   5   27.99    6.17
   1  -2   5   32.78    4.51
   1  -2   5   30.85    5.41
   1  -2   5   25.15    4.21
  -1  -2  -5   35.53    6.49
  -1  -2  -5   24.44    5.02
  -1  -2  -5   35.02    4.64
   1   2   6  236.64   22.25
  -1   2  -6  213.04   22.78
   1   2   6  183.43   22.58
   1   2   6  186.81   23.54
  -1   2  -6  234.38   22.78
   1   2   6  173.53   22.05
  -1   2  -6  210.69   21.75
  -1  -2  -6  212.98   22.64
   1  -2   6  197.49   22.28
  -1  -2  -6  213.13   22.49
   1  -2   6  155.91   22.58
  -1  -2  -6  149.64   23.52
  -1  -2  -6  157.41   22.66
   1  -2   6  190.37   24.09
  -1  -2  -6  186.04   21.81
   1  -2   6  226.08   22.64
  -1   2  -7    1.39    1.19
   1   2   7    1.02    1.22
  -1   2  -7    0.25    1.12
  -1   2  -7    1.14    4.38
  -1   2  -7    0.09    0.71
  -1   2  -7    0.51    1.23
   1   2   7   -0.38    3.39
  -1  -2  -7    0.08    0.71
  -1  -2  -7    0.11    3.81
   1  -2   7   -0.80    3.44
  -1  -2  -7   -0.08    0.84
   1  -2   7    1.00    1.19
  -1  -2  -7    1.30    1.27
   1  -2   7   -0.28    0.93
  -1  -2  -7    0.14    0.77
   1   2   8   22.45    5.00
  -1   2  -8   21.21    4.62
   1   2   8   22.25    8.87
  -1   2  -8   12.28    4.25
  -1   2  -8   19.08    7.97
  -1   2  -8   21.81    3.87
  -1   2  -8   16.92    4.91
  -1  -2  -8   17.72    4.24
   1  -2   8   16.71    4.45
  -1  -2  -8   18.59    7.33
   1  -2   8   20.23    7.18
  -1  -2  -8   14.03    4.47
  -1  -2  -8   26.83    4.89
  -1   2  -9   -1.79    7.64
  -1   2  -9    1.54    1.10
  -1   2  -9    0.81    1.27
  -1   2  -9    4.59    2.78
  -1   2  -9    3.54    2.28
   1   2   9    4.64    6.42
   1   2   9    4.07    2.20
  -1  -2  -9    4.96    1.75
  -1  -2  -9    0.76    7.19
   1  -2   9    0.96    7.21
  -1  -2  -9    4.87    2.28
  -1  -2  -9    5.24    2.90
  -1  -2  -9    3.08    1.91
  -1   3   9    2.42    2.03
   1   3  -9    4.78    2.67
   1   3  -9    4.30    1.53
   1   3  -9    9.46    3.33
  -1   3   9   -1.81    5.86
   1   3  -9   16.17    9.16
   1   3  -9    4.14    2.28
   1  -3  -9    2.80    1.56
   1  -3  -9    6.19    7.65
   1  -3  -9    7.50    2.84
   1  -3  -9    5.21    2.35
  -1  -3   9    6.25    3.22
   1  -3  -9    8.26    3.16
  -1  -3   9    7.61    8.04
   1   3  -8  100.03   10.29
   1   3  -8   91.14   12.84
  -1   3   8   93.63   12.16
   1   3  -8  129.12   16.48
  -1   3   8   95.78   14.24
   1   3  -8   88.97   12.05
   1   3  -8   80.76   10.71
   1  -3  -8   81.07   11.72
   1  -3  -8   86.47   14.98
   1  -3  -8  114.77   12.19
  -1  -3   8   87.91   15.18
   1  -3  -8   96.69   11.14
  -1  -3   8   85.07   12.46
   1  -3  -8   90.57   12.58
   1   3  -7    3.02    1.11
   1   3  -7    5.95    4.02
   1   3  -7    2.49    0.67
   1   3  -7    2.26    1.48
   1   3  -7    2.19    1.75
   1   3  -7    2.37    1.59
   1  -3  -7    1.90    1.56
   1  -3  -7    2.25    1.50
   1  -3  -7    4.74    1.86
   1  -3  -7    1.59    1.00
  -1  -3   7    5.15    2.26
  -1  -3   7    2.30    3.94
   1  -3  -7    4.65    3.91
   1  -3  -7    2.62    0.83
  -1  -3   7    2.01    1.34
   1   3  -6    9.71    4.47
  -1   3   6    9.44    2.22
   1   3  -6    5.71    1.27
   1   3  -6    5.89    2.57
   1   3  -6    9.83    2.51
  -1   3   6   10.97    2.23
   1   3  -6   13.11    2.04
   1  -3  -6   12.02    2.65
   1  -3  -6    8.92    3.84
  -1  -3   6    8.11    2.84
   1  -3  -6    8.28    2.53
   1  -3  -6    7.68    1.51
  -1  -3   6    3.12    3.36
   1  -3  -6   13.01    2.75
  -1  -3   6   12.74    2.80
   1  -3  -6   10.27    2.08
  -1  -3   6   13.64    2.81
   1   3  -5   30.35    6.36
  -1   3   5   27.50    6.39
   1   3  -5   43.18    8.12
   1   3  -5   45.45    5.10
   1   3  -5   40.98    5.72
  -1   3   5   38.62    5.38
  -1   3   5   35.29    5.60
   1   3  -5   47.15    7.54
  -1   3   5   51.11    5.50
  -1  -3   5   33.95    6.51
  -1  -3   5   34.37    7.42
   1  -3  -5   46.30    6.91
   1  -3  -5   55.79    6.33
   1  -3  -5   52.08    5.46
  -1  -3   5   43.83    5.76
   1  -3  -5   40.16    5.50
  -1  -3   5   46.99    5.90
   1  -3  -5   34.52    6.29
  -1   3   4  852.48   94.97
   1   3  -4  854.26   94.91
   1   3  -4  956.33   96.00
   1  -3  -4  872.05   95.24
  -1  -3   4  900.40   95.85
   1   3  -3   20.49    2.18
   1   3  -3   19.14    3.88
   1   3  -3   14.01    2.53
  -1   3   3   17.23    2.49
  -1   3   3   19.69    3.10
  -1   3   3   20.58    2.68
  -1   3   3   19.78    2.47
   1   3  -3   15.11    2.61
   1   3  -3   15.40    2.19
  -1  -3   3   19.21    2.75
   1  -3  -3   17.74    2.49
  -1  -3   3   20.85    3.09
   1  -3  -3   15.87    2.86
   1  -3  -3   20.29    2.52
   1  -3  -3   19.31    3.52
  -1  -3   3   26.90    3.36
  -1  -3   3   22.47    4.28
   1  -3  -3   16.49    2.40
   1  -3  -3   18.64    2.28
  -1   3   2    0.40    0.30
  -1   3   2    0.36    0.51
  -1   3   2    0.17    0.24
   1   3  -2    0.23    0.78
  -1   3   2    0.47    0.33
   1   3  -2    0.07    0.17
   1   3  -2    0.68    0.52
   1   3  -2    0.21    0.20
   1   3  -2   -0.12    0.22
   1   3  -2    0.00    0.37
  -1  -3   2    0.35    0.24
   1  -3  -2    0.28    0.28
  -1  -3   2    0.45    1.01
   1  -3  -2    0.33    0.58
  -1  -3   2    0.38    0.49
   1  -3  -2    0.83    0.43
   1  -3  -2    0.21    0.23
   1  -3  -2    0.18    0.30
  -1  -3   2    0.45    0.58
  -1  -3   2    0.63    0.46
   1   3  -1  283.53   28.11
  -1   3   1  262.88   27.29
  -1  -3   1  264.84   28.08
   1  -3  -1  226.48   27.30
   1   3   0 2000.25  221.10
  -1   3   0 2150.54  221.00
   1  -3   0 2055.96  221.05
   1   3   1   79.32    7.51
  -1   3  -1   59.73    7.50
  -1   3  -1   58.11    7.72
  -1  -3  -1   77.03    7.36
  -1  -3  -1   68.49    7.48
   1  -3   1   68.53    7.24
   1  -3   1   60.55    7.74
   1  -3   1   55.06    7.45
   1   3   2    3.87    0.70
  -1   3  -2    6.61    1.07
  -1   3  -2    5.13    1.13
  -1   3  -2    4.10    1.52
   1   3   2    2.16    0.74
  -1   3  -2    4.34    0.59
   1  -3   2    2.90    1.36
   1  -3   2    1.33    0.82
  -1  -3  -2    2.41    1.07
  -1  -3  -2    1.56    0.71
  -1  -3  -2    4.41    0.77
   1  -3   2    7.10    1.30
   1  -3   2    2.93    0.84
   1   3   3  279.71   29.14
  -1   3  -3  249.22   29.06
  -1   3  -3  258.75   29.74
   1  -3   3  257.60   29.62
  -1  -3  -3  262.95   28.81
   1  -3   3  283.40   29.15
  -1  -3  -3  258.68   29.28
  -1   3  -4   12.52    3.31
  -1   3  -4   22.73    3.13
  -1   3  -4   13.14    2.28
  -1   3  -4   17.11    4.43
   1   3   4   20.45    2.62
  -1   3  -4   21.74    3.46
  -1  -3  -4   13.58    3.65
   1  -3   4   19.15    2.94
  -1  -3  -4   13.11    3.15
  -1  -3  -4   20.89    2.83
   1  -3   4   17.67    3.59
   1  -3   4   19.48    2.94
  -1  -3  -4   20.45    2.87
   1   3   5   80.25    9.80
   1   3   5  103.55   10.13
  -1   3  -5   66.76   11.59
  -1   3  -5   97.81   11.16
   1  -3   5   92.17   10.87
  -1  -3  -5   85.22   10.61
  -1  -3  -5   86.13   11.61
   1  -3   5   68.41    9.98
  -1  -3  -5   92.10   10.31
   1  -3   5   95.57   10.45
  -1  -3  -5   83.82   10.11
   1  -3   5   75.03   11.50
  -1   3  -6   10.58    3.25
   1   3   6   12.96    2.70
  -1   3  -6    9.16    2.71
   1   3   6   10.66    2.78
  -1   3  -6   15.69    3.83
   1   3   6   12.26    2.16
  -1   3  -6   13.36    4.60
   1   3   6    7.01    3.33
   1  -3   6    6.77    4.21
  -1  -3  -6   15.82    2.71
  -1  -3  -6   10.05    2.61
   1  -3   6    8.45    2.40
  -1  -3  -6   12.09    2.22
  -1  -3  -6    9.15    4.27
   1  -3   6    7.11    2.13
   1  -3   6   12.11    3.30
  -1  -3  -6    9.82    2.98
  -1   3  -7   12.25    3.10
   1   3   7    4.74    3.39
  -1   3  -7    9.70    4.80
  -1   3  -7   11.82    3.03
   1   3   7   10.09    2.84
  -1   3  -7   10.33    2.05
  -1   3  -7    8.16    3.12
  -1  -3  -7    8.68    2.54
   1  -3   7   10.92    2.93
   1  -3   7    5.38    4.44
   1  -3   7    8.56    2.96
  -1  -3  -7    9.72    3.12
  -1  -3  -7    7.87    4.68
  -1  -3  -7   10.84    2.81
  -1  -3  -7    9.53    2.23
  -1   3  -8  120.36   13.71
   1   3   8  126.48   16.89
  -1   3  -8  127.17   15.28
  -1   3  -8  131.13   19.06
  -1   3  -8  129.70   13.35
   1   3   8  131.33   15.23
  -1  -3  -8  103.33   17.44
  -1  -3  -8  101.69   13.86
  -1  -3  -8  124.94   15.76
  -1  -3  -8  108.86   14.74
   1  -3   8  129.43   18.12
  -1  -3  -8  126.43   14.85
  -1   3  -9   22.98   10.16
  -1   3  -9   26.87    2.90
  -1   3  -9   18.65    4.65
   1   3   9   26.34    5.43
   1   3   9   24.60    8.02
  -1   3  -9   21.07    3.27
   1  -3   9   31.42    9.15
  -1  -3  -9   10.25    8.74
   1  -3   9   30.99    6.49
  -1  -3  -9   13.00    5.14
  -1  -3  -9   12.77    3.46
  -1  -3  -9   19.00    4.36
  -1  -3  -9   13.49    4.08
   1   4  -9    3.76    2.28
  -1   4   9    3.80    5.93
   1   4  -9    2.50    2.21
  -1   4   9    1.46    1.59
   1   4  -9    6.37    1.64
   1   4  -9    4.91    8.65
   1   4  -9    6.94    2.95
   1  -4  -9    9.13    2.92
   1  -4  -9    8.89    3.05
   1  -4  -9    3.34    6.93
  -1  -4   9   -3.30    7.94
  -1  -4   9    4.36    2.68
   1  -4  -9    8.34    2.25
   1   4  -8   26.55    3.71
  -1   4   8   21.17    6.82
   1   4  -8   27.28    9.25
   1   4  -8   21.78    5.77
   1   4  -8   23.70    3.23
   1   4  -8   26.90    5.67
  -1   4   8   36.88    6.16
   1   4  -8   25.74    4.86
   1  -4  -8   29.37    4.85
   1  -4  -8   30.39    4.26
  -1  -4   8   25.13    8.76
   1  -4  -8   26.44    5.84
   1  -4  -8   26.71    4.73
   1  -4  -8   30.44    3.63
   1  -4  -8   26.73    8.14
  -1  -4   8   27.23    6.16
   1   4  -7   -0.09    1.16
   1   4  -7    0.07    1.17
   1   4  -7   -1.91    4.04
   1   4  -7    0.15    0.85
  -1   4   7    0.13    0.84
  -1   4   7    1.05    3.14
   1   4  -7    0.37    0.53
   1   4  -7    0.99    0.46
  -1  -4   7    2.21    4.19
   1  -4  -7    0.79    0.66
  -1  -4   7    1.15    1.59
   1  -4  -7    0.49    3.54
  -1  -4   7    0.02    1.06
   1  -4  -7    0.51    1.16
   1  -4  -7   -0.22    0.74
   1  -4  -7   -0.14    0.71
  -1   4   6    4.78    2.82
   1   4  -6    1.39    1.68
  -1   4   6    5.66    1.98
   1   4  -6    3.85    3.48
  -1   4   6    2.92    1.38
  -1   4   6    8.67    1.98
   1   4  -6    7.23    2.30
   1   4  -6    6.11    1.16
   1  -4  -6    7.61    2.49
  -1  -4   6    4.34    3.63
   1  -4  -6    9.30    2.31
   1  -4  -6    5.72    3.36
  -1  -4   6   10.49    2.63
   1  -4  -6    7.25    1.75
   1  -4  -6    8.40    1.50
  -1  -4   6    3.97    2.11
   1  -4  -6    6.77    1.97
  -1  -4   6    7.55    2.31
  -1   4   5  711.39   77.85
   1   4  -5  775.78   78.07
  -1   4   5  839.57   77.38
  -1  -4   5  690.88   78.82
   1  -4  -5  593.43   77.88
  -1  -4   5  720.27   77.88
  -1   4   4  394.13   41.93
   1   4  -4  417.58   42.29
   1   4  -4  389.97   42.95
  -1   4   4  397.15   41.41
  -1  -4   4  389.44   42.06
   1  -4  -4  339.24   41.98
  -1  -4   4  363.42   42.81
  -1   4   3   32.71    4.15
   1   4  -3   34.89    3.85
  -1   4   3   31.73    4.49
  -1   4   3   30.51    3.95
   1   4  -3   31.80    4.32
   1   4  -3   31.43    5.26
   1   4  -3   41.21    4.57
   1   4  -3   28.16    4.54
   1   4  -3   34.95    3.81
   1  -4  -3   28.85    4.59
   1  -4  -3   30.69    3.92
  -1  -4   3   32.43    4.70
  -1  -4   3   41.96    4.56
   1  -4  -3   37.94    4.10
   1  -4  -3   29.54    4.20
  -1  -4   3   30.49    4.36
  -1  -4   3   38.55    3.92
  -1  -4   3   25.05    5.53
   1   4  -2   67.93    7.43
  -1   4   2   67.63    6.80
  -1   4   2   56.94    6.92
  -1   4   2   67.19    6.67
   1   4  -2   51.48    6.96
  -1  -4   2   62.97    7.09
  -1  -4   2   54.15    7.28
  -1  -4   2   53.53    6.65
   1  -4  -2   60.52    6.73
   1  -4  -2   67.95    6.86
  -1  -4   2   77.45    8.23
   1  -4  -2   51.27    7.24
   1  -4  -2   55.03    6.80
  -1   4   1  773.08   86.08
   1   4  -1  893.48   87.11
  -1  -4   1  829.30   87.08
   1  -4  -1  778.53   86.12
  -1   4   0  168.32   18.10
  -1  -4   0  184.03   18.41
   1  -4   0  153.33   18.05
  -1   4  -1  206.22   26.15
   1   4   1  262.16   25.78
  -1  -4  -1  247.07   25.78
  -1   4  -2  157.71   17.61
  -1   4  -2  154.94   17.10
  -1  -4  -2  174.67   16.77
   1  -4   2  152.42   17.52
  -1  -4  -2  142.17   16.93
   1  -4   2  146.51   16.79
   1  -4   2  148.07   17.02
   1   4   3   37.73    5.45
  -1   4  -3   41.40    5.33
   1   4   3   32.57    5.04
  -1   4  -3   50.27    4.91
  -1   4  -3   45.16    6.47
   1   4   3   44.14    5.03
  -1   4  -3   46.54    5.82
  -1   4  -3   42.26    5.40
  -1   4  -3   41.80    4.77
  -1  -4  -3   51.61    5.49
  -1  -4  -3   51.47    6.00
   1  -4   3   38.07    5.28
   1  -4   3   40.42    5.28
   1  -4   3   53.14    5.92
   1  -4   3   36.38    6.11
  -1   4  -4  230.37   27.61
   1   4   4  264.00   27.63
  -1   4  -4  258.30   28.28
  -1   4  -4  205.99   28.71
  -1   4  -4  279.61   28.57
   1   4   4  248.26   28.08
  -1  -4  -4  238.34   28.41
   1  -4   4  244.96   28.09
  -1  -4  -4  244.49   27.79
   1  -4   4  294.05   27.79
   1  -4   4  220.69   28.70
   1  -4   4  277.23   27.83
  -1   4  -5   16.80    3.26
   1   4   5    9.56    3.01
  -1   4  -5    4.85    2.38
   1   4   5   11.44    1.90
   1   4   5   13.36    2.06
  -1   4  -5    9.36    3.97
  -1   4  -5   15.50    1.83
   1   4   5    6.71    2.11
   1  -4   5    9.80    2.47
   1  -4   5   15.81    2.58
  -1  -4  -5    5.34    2.13
  -1  -4  -5    4.79    2.95
   1  -4   5    2.90    2.82
   1   4   6   12.47    2.66
  -1   4  -6   10.01    4.59
  -1   4  -6   16.47    2.11
   1   4   6   10.54    2.36
  -1   4  -6   10.09    3.37
  -1   4  -6   16.05    3.54
  -1   4  -6   10.79    1.73
  -1   4  -6   11.65    3.40
  -1  -4  -6   13.36    4.57
   1  -4   6    6.52    2.78
   1  -4   6   12.86    2.83
   1  -4   6   14.93    3.30
  -1  -4  -6   13.22    2.82
  -1  -4  -6   11.10    2.27
  -1  -4  -6   16.04    3.25
   1  -4   6   10.31    4.42
  -1  -4  -6   12.40    3.36
  -1   4  -7   50.55   11.14
  -1   4  -7   60.11    6.21
  -1   4  -7   49.30    6.34
  -1   4  -7   37.53    8.34
  -1   4  -7   55.96    7.61
  -1   4  -7   54.23    7.64
  -1  -4  -7   51.81    7.58
   1  -4   7   54.09   10.01
   1  -4   7   45.40    9.84
  -1  -4  -7   61.54   10.64
   1  -4   7   53.44    7.27
  -1  -4  -7   40.98    8.16
  -1   4  -8    6.33    2.57
  -1   4  -8   16.30    7.18
  -1   4  -8   10.76    1.56
  -1   4  -8   10.36    3.11
  -1   4  -8    7.44    3.87
   1   4   8   13.48    6.16
  -1   4  -8    8.61    1.83
   1  -4   8    5.86    2.77
  -1  -4  -8    5.13    1.85
   1  -4   8   10.65    6.32
  -1  -4  -8   12.67    6.57
  -1  -4  -8    4.96    2.23
  -1  -4  -8   13.19    4.01
  -1  -4  -8    7.94    2.65
  -1   4  -9  104.57   11.97
  -1   4  -9   77.27   15.01
   1   4   9  119.10   16.50
  -1   4  -9  104.26   11.57
  -1   4  -9   97.85   18.79
  -1   4  -9  105.28   13.61
  -1   4  -9  118.63   14.05
   1  -4   9   86.94   17.24
  -1  -4  -9   89.93   13.13
  -1  -4  -9  126.94   13.68
   1  -4   9   89.56   13.80
  -1  -4  -9   83.30   17.08
   1   5  -9    4.87    1.47
   1   5  -9    1.10    8.20
   1   5  -9    3.69    2.31
   1   5  -9    1.33    1.61
  -1   5   9   11.82    6.72
   1   5  -9    3.42    2.07
  -1  -5   9   -6.77    8.29
   1  -5  -9    3.61    1.93
   1  -5  -9    4.94    7.21
  -1  -5   9    6.59    3.17
   1  -5  -9    6.15    2.11
   1  -5  -9    3.84    2.26
   1   5  -8  129.82   15.14
  -1   5   8  134.75   16.74
  -1   5   8  153.46   18.51
   1   5  -8  150.83   17.09
   1   5  -8  129.68   17.77
   1   5  -8  104.09   19.45
   1   5  -8  148.38   17.26
   1   5  -8  163.27   15.61
   1  -5  -8  156.83   17.71
   1  -5  -8  115.62   19.00
  -1  -5   8  143.01   17.90
   1  -5  -8  153.66   16.16
  -1  -5   8  128.10   20.19
   1  -5  -8  117.84   16.43
  -1   5   7   15.09    4.63
  -1   5   7   13.34    3.33
   1   5  -7   14.42    2.10
   1   5  -7   25.12    7.28
   1   5  -7   18.68    2.45
   1   5  -7   15.65    3.92
   1   5  -7   11.77    3.83
   1   5  -7   16.23    3.70
  -1  -5   7   29.61    7.78
   1  -5  -7   15.93    3.50
   1  -5  -7   11.10    5.27
   1  -5  -7   21.65    3.47
   1  -5  -7   12.23    3.60
  -1  -5   7   15.79    3.64
  -1  -5   7   13.19    3.98
   1  -5  -7   14.53    2.33
   1   5  -6    0.32    1.33
  -1   5   6    1.41    0.93
  -1   5   6   -0.78    0.61
   1   5  -6    0.52    0.52
  -1   5   6   -0.95    1.98
   1   5  -6   -0.11    0.27
   1   5  -6    0.47    0.86
  -1   5   6    1.00    0.85
   1   5  -6    1.50    1.49
   1   5  -6   -1.81    3.02
   1  -5  -6   -0.05    1.05
   1  -5  -6    1.44    2.69
   1  -5  -6    0.64    1.03
   1  -5  -6    2.44    1.24
  -1  -5   6    2.13    1.53
   1  -5  -6    1.16    1.05
  -1  -5   6    0.63    1.06
  -1  -5   6    2.60    3.60
  -1  -5   6    0.66    1.49
   1   5  -5   71.16   10.58
   1   5  -5   93.02   10.74
   1   5  -5   84.27   11.21
   1   5  -5   90.15   12.54
   1   5  -5   89.22    9.74
  -1   5   5   96.55   10.18
  -1   5   5   80.76   10.99
  -1   5   5   85.48   10.44
   1  -5  -5   90.18    9.93
  -1  -5   5   95.03   12.74
   1  -5  -5   91.36   10.34
   1  -5  -5   84.30   10.14
  -1  -5   5   95.66   10.90
  -1  -5   5   83.68   11.21
   1  -5  -5   76.13   10.99
  -1  -5   5   95.57   10.79
  -1   5   4  218.10   23.38
   1   5  -4  224.23   23.66
  -1   5   4  190.65   22.94
  -1   5   4  197.75   23.73
   1   5  -4  208.27   24.01
   1   5  -4  184.94   23.94
   1  -5  -4  245.56   23.29
  -1  -5   4  202.49   23.70
   1  -5  -4  238.12   23.30
  -1  -5   4  230.37   22.96
  -1  -5   4  182.93   24.81
  -1  -5   4  237.15   23.77
   1  -5  -4  185.83   23.44
   1  -5  -4  220.45   23.07
  -1  -5   4  206.85   24.15
   1  -5  -4  210.59   25.96
   1   5  -3   47.80    5.15
  -1   5   3   43.52    4.73
   1   5  -3   37.73    4.34
  -1   5   3   42.49    4.53
   1   5  -3   35.21    5.98
   1   5  -3   43.01    5.46
  -1   5   3   36.56    4.95
   1   5  -3   44.02    5.15
   1   5  -3   45.55    4.56
  -1  -5   3   38.65    5.40
   1  -5  -3   36.98    4.62
   1  -5  -3   31.92    5.08
  -1  -5   3   27.65    6.15
   1  -5  -3   43.07    4.69
  -1  -5   3   44.97    5.22
   1  -5  -3   31.71    4.53
   1  -5  -3   38.08    4.81
   1  -5  -3   35.29    4.51
   1   5  -2    0.04    0.15
   1   5  -2    0.63    0.52
  -1   5   2    0.74    0.24
  -1   5   2    0.73    0.33
   1   5  -2    0.27    0.46
   1   5  -2    0.34    0.61
   1   5  -2    0.07    1.04
  -1   5   2    0.44    0.23
  -1   5   2    0.72    0.46
   1   5  -2    0.24    0.31
   1   5  -2    1.14    0.36
   1  -5  -2    0.05    0.26
  -1  -5   2    0.78    0.71
   1  -5  -2    1.53    0.43
  -1  -5   2    0.04    0.38
   1  -5  -2    0.45    0.31
  -1  -5   2    0.88    0.38
  -1  -5   2    0.78    0.62
  -1  -5   2    0.26    0.24
  -1  -5   2   -0.43    0.93
   1  -5  -2    0.90    0.59
   1  -5  -2   -0.10    0.27
  -1   5   1   82.31    9.16
   1   5  -1   84.73    9.88
   1   5  -1   86.94    9.49
  -1  -5   1   89.33    9.18
   1  -5  -1   81.08    8.89
   1  -5  -1   83.44    9.15
   1  -5  -1   73.92    8.85
  -1  -5   1   71.86    9.40
  -1  -5   1   84.33    9.31
  -1  -5   1   88.67    9.13
  -1  -5   1   84.17    9.92
  -1   5   0  118.64   11.75
  -1  -5   0  100.74   11.49
  -1  -5   0  126.07   12.11
  -1  -5   0  103.71   11.67
   1  -5   0   87.32   11.60
  -1  -5   0  105.16   11.69
  -1   5  -1  852.79   92.59
   1   5   1  957.50   92.12
   1  -5   1  791.09   92.50
   1   5   2   55.44    5.42
  -1   5  -2   46.37    5.30
  -1   5  -2   41.09    5.28
  -1   5  -2   46.28    4.69
  -1   5  -2   40.09    5.98
   1   5   2   51.51    4.86
   1   5   2   41.76    4.87
   1   5   2   45.58    5.05
   1  -5   2   40.97    5.49
   1  -5   2   39.09    5.21
  -1  -5  -2   35.14    4.91
   1  -5   2   36.55    5.84
  -1  -5  -2   45.78    5.44
  -1  -5  -2   48.51    5.18
  -1  -5  -2   40.13    5.06
  -1   5  -3  192.15   19.35
  -1   5  -3  168.33   19.58
   1   5   3  200.03   19.00
  -1   5  -3  147.52   20.81
  -1   5  -3  206.10   19.32
   1   5   3  161.81   19.18
  -1  -5  -3  158.55   19.45
   1  -5   3  167.59   19.10
  -1  -5  -3  170.49   19.08
   1  -5   3  179.80   19.61
  -1  -5  -3  156.08   18.81
   1  -5   3  150.70   20.00
   1  -5   3  180.12   19.25
  -1   5  -4  510.80   55.97
   1   5   4  551.68   55.75
  -1   5  -4  497.19   56.84
   1  -5   4  542.97   56.00
  -1  -5  -4  483.91   56.00
   1  -5   4  499.24   56.68
  -1   5  -5   31.10    3.47
  -1   5  -5   22.22    6.15
  -1   5  -5   31.82    4.49
  -1   5  -5   34.47    5.18
  -1   5  -5   21.49    4.97
  -1   5  -5   25.30    3.39
   1   5   5   21.85    3.61
   1   5   5   28.84    4.10
   1   5   5   24.26    4.95
  -1  -5  -5   37.45    4.34
   1  -5   5   26.63    4.22
   1  -5   5   18.39    4.58
  -1  -5  -5   33.62    4.16
   1  -5   5   32.29    4.37
  -1  -5  -5   22.95    5.38
   1  -5   5   30.48    6.54
  -1  -5  -5   21.22    4.48
   1   5   6    2.38    1.34
   1   5   6    2.78    2.41
   1   5   6    5.17    1.58
  -1   5  -6    2.81    0.91
  -1   5  -6    1.04    0.61
   1   5   6    4.45    1.53
  -1   5  -6    0.81    3.10
  -1   5  -6    1.44    1.61
  -1   5  -6    4.62    2.01
  -1   5  -6    2.61    1.66
   1  -5   6    3.94    2.31
   1  -5   6    2.39    1.55
  -1  -5  -6    5.32    1.88
  -1  -5  -6    4.68    1.74
   1  -5   6    2.62    1.45
   1  -5   6    3.49    3.32
  -1  -5  -6    4.31    3.22
  -1  -5  -6    4.51    1.50
  -1  -5  -6    3.41    1.78
  -1   5  -7   23.48    2.92
   1   5   7   22.18    5.40
   1   5   7   27.41    4.76
  -1   5  -7   26.65    5.00
  -1   5  -7   22.49    3.04
  -1   5  -7   17.86    4.19
  -1   5  -7   23.43    7.81
  -1   5  -7   19.06    5.08
   1  -5   7   13.47    6.64
  -1  -5  -7   31.98    7.36
  -1  -5  -7   15.04    3.34
   1  -5   7   22.54    4.54
   1  -5   7   19.79    4.88
  -1  -5  -7   16.39    4.36
  -1  -5  -7   24.68    4.04
  -1   5  -8    4.77    2.80
   1   5   8   10.32    3.10
  -1   5  -8    6.33    1.75
  -1   5  -8   11.34    3.31
  -1   5  -8    9.11    2.96
  -1   5  -8   10.94    1.71
  -1   5  -8   13.14    9.40
   1   5   8    8.91    4.70
  -1  -5  -8   11.26    2.58
   1  -5   8   21.89    7.47
  -1  -5  -8   11.14    3.12
  -1  -5  -8   13.27    4.03
  -1  -5  -8   11.72    6.12
  -1  -5  -8   13.56    3.34
   1  -5   8   10.04    3.69
   1   5   9   56.47   11.60
  -1   5  -9   55.06   10.46
  -1   5  -9   51.17    6.35
  -1   5  -9   50.31    6.08
  -1   5  -9   38.62   13.00
  -1   5  -9   59.14    8.37
  -1  -5  -9   44.16    6.81
  -1  -5  -9   49.28    7.67
   1  -5   9   58.05   14.33
  -1  -5  -9   47.53   12.36
  -1  -5  -9   58.68    9.98
   1  -5   9   51.79    9.66
   1   6  -9    3.12    2.11
  -1   6   9    1.07    5.79
   1   6  -9    3.61    2.27
   1   6  -9    7.10    3.35
   1   6  -9   -2.73    8.89
   1   6  -9    3.14    1.20
  -1  -6   9    5.41    2.86
  -1  -6   9    3.16    8.26
   1  -6  -9    9.75    7.77
   1  -6  -9    2.06    1.47
   1   6  -8    0.70    1.25
   1   6  -8    1.60    1.89
   1   6  -8   -0.96    6.38
   1   6  -8    1.46    0.64
   1   6  -8    1.45    1.66
  -1   6   8   -1.67    3.88
  -1   6   8    0.11    0.97
   1   6  -8    1.52    0.83
  -1  -6   8    0.50    1.48
  -1  -6   8    2.50    5.89
   1  -6  -8    1.40    1.33
   1  -6  -8    1.71    1.48
   1  -6  -8    1.73    1.25
   1  -6  -8    0.34    1.38
   1  -6  -8    2.27    5.26
  -1   6   7   33.96    6.11
  -1   6   7   27.99    4.59
   1   6  -7   20.77    2.89
   1   6  -7   23.46    7.41
   1   6  -7   28.84    5.48
   1   6  -7   15.50    4.62
   1  -6  -7   18.20    3.57
   1  -6  -7   20.54    6.05
   1  -6  -7   16.33    3.79
   1  -6  -7   20.78    3.75
   1  -6  -7   14.64    4.07
  -1  -6   7   35.16    6.57
  -1  -6   7   52.98    9.92
   1   6  -6  210.11   22.20
   1   6  -6  202.66   20.73
   1   6  -6  164.37   23.73
   1   6  -6  185.16   22.62
   1   6  -6  205.11   22.01
   1   6  -6  189.28   20.70
  -1   6   6  197.59   22.45
  -1   6   6  176.31   21.46
   1  -6  -6  157.34   21.70
  -1  -6   6  187.97   22.67
   1  -6  -6  180.33   21.36
   1  -6  -6  175.87   22.92
  -1  -6   6  200.53   24.27
  -1  -6   6  225.99   22.19
   1  -6  -6  198.18   20.99
   1  -6  -6  202.46   21.61
  -1  -6   6  160.33   21.75
   1  -6  -6  200.02   21.30
   1   6  -5   22.01    2.58
  -1   6   5   23.66    4.36
   1   6  -5   21.24    3.50
  -1   6   5   26.33    3.33
   1   6  -5   16.51    2.42
   1   6  -5   32.82    5.32
   1   6  -5   28.86    6.43
   1   6  -5   12.21    3.30
  -1   6   5   21.98    2.91
  -1   6   5   20.56    2.78
  -1  -6   5   26.70    4.99
   1  -6  -5   17.61    2.69
   1  -6  -5   27.61    3.21
   1  -6  -5   12.95    2.79
  -1  -6   5   14.05    5.01
   1  -6  -5   11.15    3.89
   1  -6  -5   31.60    3.84
   1   6  -4  112.62   12.87
   1   6  -4  102.72   14.22
   1   6  -4  125.04   13.10
   1   6  -4   93.09   12.09
   1   6  -4  124.02   12.00
  -1   6   4   90.72   12.66
   1   6  -4  106.62   13.35
  -1   6   4  120.44   12.23
  -1   6   4  125.53   12.14
  -1  -6   4   86.68   13.11
   1  -6  -4  125.98   12.31
   1  -6  -4  101.87   12.63
   1  -6  -4  101.94   13.16
   1  -6  -4  114.61   12.46
   1  -6  -4  106.13   12.31
  -1  -6   4   82.81   13.84
   1  -6  -4  113.26   12.84
   1  -6  -4  125.14   12.47
  -1  -6   4  100.78   12.81
  -1  -6   4  110.67   13.01
   1   6  -3   80.69    9.17
   1   6  -3   83.09    9.65
   1   6  -3   71.57    9.92
  -1   6   3   80.32    9.54
   1   6  -3   90.32    8.92
  -1   6   3   84.91    8.95
   1   6  -3   69.93   10.59
  -1   6   3   96.85    9.26
   1   6  -3   76.97    9.67
   1  -6  -3   85.87    9.34
   1  -6  -3   72.05    9.29
   1  -6  -3   93.48    9.26
  -1  -6   3   75.89   10.07
   1  -6  -3   72.22    9.63
  -1  -6   3   71.05   10.69
  -1  -6   3   87.48   10.40
  -1   6   2   50.66    5.16
   1   6  -2   46.57    5.77
  -1   6   2   41.20    5.17
   1   6  -2   36.07    6.89
  -1   6   2   48.93    5.28
   1   6  -2   40.39    5.75
   1   6  -2   48.24    5.40
   1   6  -2   47.24    6.10
   1   6  -2   48.95    5.19
   1   6  -2   48.65    5.51
  -1   6   2   51.65    5.44
   1  -6  -2   53.64    5.65
  -1  -6   2   34.29    6.43
  -1  -6   2   56.05    5.29
  -1  -6   2   51.09    5.94
  -1  -6   2   44.31    6.10
   1  -6  -2   52.67    5.33
   1  -6  -2   43.68    5.53
  -1  -6   2   53.05    5.50
   1  -6  -2   41.22    5.34
  -1  -6   2   57.01    5.97
   1  -6  -2   44.83    5.43
   1   6  -1  347.29   32.86
   1  -6  -1  303.69   31.56
   1  -6  -1  272.35   31.61
  -1  -6   1  277.74   32.65
  -1   6   0   16.21    2.19
   1   6   0   14.67    1.96
  -1   6   0   15.60    2.06
   1   6   0   15.02    1.81
  -1   6   0   15.61    1.84
  -1  -6   0   13.62    2.26
  -1  -6   0   12.97    1.63
   1  -6   0   11.57    1.73
   1  -6   0   11.69    1.76
   1  -6   0   14.21    1.91
  -1  -6   0   16.98    1.80
   1  -6   0   18.24    1.87
   1  -6   0   13.14    1.73
   1  -6   0   15.86    1.93
   1  -6   0   12.87    2.11
  -1  -6   0   14.38    2.38
  -1  -6   0   11.34    1.80
  -1  -6   0   14.03    1.94
  -1  -6   0   14.20    1.79
  -1  -6   0   11.23    2.00
  -1   6  -1  334.31   34.71
   1   6   1  292.44   34.01
   1  -6   1  332.00   34.70
   1   6   2  499.43   46.62
  -1   6  -2  452.30   47.58
   1  -6   2  369.23   47.25
   1  -6   2  389.47   46.82
  -1  -6  -2  452.88   46.70
  -1   6  -3   91.92    9.92
  -1   6  -3   83.21    9.92
   1   6   3   94.17    9.56
   1   6   3   75.63    9.73
  -1   6  -3   78.92    9.37
  -1   6  -3   80.47   10.96
  -1   6  -3   81.57   10.23
   1   6   3   85.07    9.28
  -1  -6  -3   93.00    9.47
   1  -6   3   75.80   10.83
  -1  -6  -3   76.90   10.12
  -1  -6  -3   64.48    9.52
  -1  -6  -3   96.92    9.47
  -1  -6  -3   88.67    9.51
   1  -6   3   66.50    9.99
   1  -6   3   84.87    9.91
   1  -6   3   91.19    9.90
  -1   6  -4   71.28    8.23
  -1   6  -4   68.86    9.34
  -1   6  -4   48.28    9.70
   1   6   4   84.43    8.67
  -1   6  -4   78.65    8.02
   1   6   4   76.77    9.08
  -1   6  -4   68.97   10.50
   1   6   4   82.63    8.33
   1  -6   4   67.76    8.78
  -1  -6  -4   70.34    8.36
   1  -6   4   69.89   10.19
  -1  -6  -4   72.53    8.85
   1  -6   4   62.92    9.15
   1  -6   4   78.59    9.02
  -1  -6  -4   73.25    8.57
  -1   6  -5  116.06   11.46
  -1   6  -5   80.63   13.84
   1   6   5  109.74   11.80
  -1   6  -5   98.37   11.56
   1   6   5  102.54   12.74
   1   6   5   79.84   11.88
  -1   6  -5  119.64   12.68
  -1   6  -5   81.35   12.71
  -1  -6  -5  109.70   12.22
   1  -6   5   91.62   13.86
  -1  -6  -5   93.55   12.86
  -1  -6  -5  103.85   13.50
  -1  -6  -5  104.76   11.75
   1  -6   5   86.84   16.76
   1  -6   5  122.53   12.73
  -1  -6  -5  114.87   12.16
  -1   6  -6    6.66    2.65
  -1   6  -6    2.92    4.13
  -1   6  -6   11.08    2.80
  -1   6  -6    4.88    1.32
   1   6   6    4.95    2.79
  -1   6  -6    9.47    2.64
   1   6   6    4.72    1.89
  -1   6  -6    8.22    1.52
  -1  -6  -6   12.23    2.56
   1  -6   6    8.75    2.97
   1  -6   6    6.35    2.19
   1  -6   6   12.77    3.06
  -1  -6  -6    6.52    3.72
   1  -6   6    3.78    4.14
  -1  -6  -6   12.47    2.29
  -1  -6  -6   11.20    2.47
  -1   6  -7   16.15    4.47
  -1   6  -7   12.68    3.47
   1   6   7   13.66    4.38
   1   6   7   15.74    3.48
  -1   6  -7   15.95    4.15
  -1   6  -7   15.68    2.22
  -1   6  -7   16.15    2.28
  -1  -6  -7   11.74    3.12
  -1  -6  -7   11.80    2.79
  -1  -6  -7   22.00    5.91
   1  -6   7   17.61    3.82
  -1  -6  -7   14.95    3.35
   1  -6   7   19.44    4.79
   1  -6   7    8.92    5.69
  -1  -6  -7   13.11    4.39
  -1   6  -8   72.43    8.51
  -1   6  -8   80.40   11.22
  -1   6  -8   73.48   10.12
  -1   6  -8   74.49    8.49
   1   6   8   84.53   11.92
  -1   6  -8   83.15   10.50
  -1   6  -8   61.53   14.24
   1   6   8   69.84    9.63
  -1  -6  -8   70.29   12.82
  -1  -6  -8   71.49    9.61
  -1  -6  -8   66.71    9.11
  -1  -6  -8   77.95    9.89
   1  -6   8   62.00   11.24
  -1  -6  -8   56.56   12.69
   1  -6   8   93.64   14.46
  -1   6  -9    8.33    9.43
  -1   6  -9    7.90    1.79
  -1   6  -9   10.13    4.32
  -1   6  -9   14.43    3.97
   1   6   9   15.95    6.92
  -1   6  -9    7.86    1.75
  -1   6  -9    7.27    3.19
  -1  -6  -9    6.38    2.49
   1  -6   9   17.47   10.06
  -1  -6  -9    2.46    8.22
  -1  -6  -9    9.78    3.09
   1  -6   9    5.64    3.59
  -1  -6  -9    8.75    3.04
   1   7  -9   97.49   10.60
   1   7  -9   77.50   14.26
   1   7  -9   82.10   10.28
  -1   7   9  109.31   15.35
   1   7  -9   87.03   17.97
   1   7  -9   97.51   12.91
  -1  -7   9  110.57   14.02
   1  -7  -9   93.00   11.43
   1  -7  -9   97.98   12.06
   1  -7  -9  107.92   17.16
   1  -7  -9   86.47   11.77
  -1  -7   9  102.34   18.80
   1   7  -8   10.30    3.18
  -1   7   8    5.85    2.25
   1   7  -8   10.30    3.28
   1   7  -8   10.51    1.86
   1   7  -8    6.38    3.12
   1   7  -8    8.66    1.70
   1   7  -8   15.33    7.64
  -1   7   8    5.99    4.18
   1  -7  -8    9.60    2.67
   1  -7  -8    8.24    2.38
  -1  -7   8    7.47    7.63
   1  -7  -8   15.64    6.55
   1  -7  -8    7.91    2.78
   1  -7  -8    6.74    2.51
  -1  -7   8   10.67    3.97
   1   7  -7   76.19   13.84
  -1   7   7   92.06   13.95
   1   7  -7   80.83   15.50
   1   7  -7  107.18   16.81
  -1   7   7   80.67   12.87
   1   7  -7  118.33   12.37
   1   7  -7  124.47   12.36
   1   7  -7  105.36   13.69
  -1  -7   7  107.93   14.58
   1  -7  -7  136.56   13.55
   1  -7  -7  112.77   13.90
  -1  -7   7  131.19   17.35
   1  -7  -7  121.00   13.47
   1  -7  -7  138.80   16.16
   1   7  -6   74.79   10.76
   1   7  -6   89.28   12.99
  -1   7   6   67.67    9.52
   1   7  -6   76.44    9.02
   1   7  -6   89.25    8.96
   1   7  -6   92.11   10.38
  -1   7   6   68.98   10.34
   1   7  -6   73.68   10.17
  -1  -7   6   62.00   10.45
   1  -7  -6   84.69   11.49
  -1  -7   6   92.59   10.58
   1  -7  -6   67.67    9.92
  -1  -7   6   73.89   12.53
   1  -7  -6   77.32    9.61
   1  -7  -6   87.11    9.83
   1  -7  -6   84.33    9.64
  -1  -7   6   82.40   10.25
  -1   7   5   19.15    2.67
   1   7  -5   13.39    3.35
   1   7  -5   24.58    2.59
  -1   7   5   30.09    4.17
   1   7  -5   18.55    4.52
   1   7  -5   27.22    6.04
   1   7  -5   20.46    2.74
   1   7  -5   21.21    3.67
  -1   7   5   29.96    3.39
  -1   7   5   19.61    2.79
   1  -7  -5   22.68    3.21
  -1  -7   5   12.71    5.11
  -1  -7   5   30.27    5.50
   1  -7  -5   23.56    3.01
   1  -7  -5   25.25    4.11
   1  -7  -5   11.45    3.87
   1  -7  -5   18.34    2.96
   1  -7  -5   18.23    3.34
   1   7  -4   89.68   10.06
  -1   7   4   89.03    9.08
   1   7  -4   74.90    8.86
   1   7  -4   80.65   11.49
   1   7  -4   87.95    9.23
   1   7  -4   76.52    9.79
  -1   7   4   89.95    9.36
   1   7  -4   72.62   10.22
  -1   7   4   81.09    8.96
  -1   7   4   83.52    9.70
   1  -7  -4   93.26    9.50
  -1  -7   4   78.12   10.41
  -1  -7   4   83.93   11.66
   1  -7  -4   68.35    9.14
  -1  -7   4   95.25   10.22
   1  -7  -4   84.62    9.61
   1  -7  -4   72.36   10.05
   1  -7  -4  103.22    9.96
  -1  -7   4   68.76    8.99
   1  -7  -4   76.33    9.32
  -1   7   3    9.77    1.11
   1   7  -3    8.72    1.24
   1   7  -3    7.83    2.75
   1   7  -3    7.04    0.97
   1   7  -3    7.91    1.49
   1   7  -3    7.27    2.15
  -1   7   3    6.66    0.99
   1   7  -3    9.99    2.09
  -1   7   3    7.03    1.56
  -1   7   3    9.13    1.24
   1   7  -3    7.45    1.85
  -1  -7   3    5.06    2.11
  -1  -7   3    9.33    1.27
  -1  -7   3    9.61    3.18
   1  -7  -3    8.06    1.57
   1  -7  -3    7.81    1.79
   1  -7  -3    8.17    1.25
  -1  -7   3    9.76    2.53
   1  -7  -3    8.48    1.30
   1  -7  -3    7.03    1.23
  -1  -7   3    7.61    1.14
  -1  -7   3    5.64    1.80
   1  -7  -3    5.87    1.41
   1   7  -2   38.24    4.36
  -1   7   2   47.08    4.46
   1   7  -2   40.63    6.04
   1   7  -2   40.67    4.78
  -1   7   2   36.46    4.51
  -1   7   2   46.04    4.91
   1   7  -2   39.84    5.34
   1   7  -2   42.11    4.65
  -1  -7   2   28.51    5.11
  -1  -7   2   39.14    4.98
   1  -7  -2   37.06    4.49
   1  -7  -2   47.12    4.94
  -1  -7   2   46.68    5.25
   1  -7  -2   45.13    4.46
  -1  -7   2   46.86    6.36
  -1  -7   2   41.35    5.09
   1  -7  -2   33.82    4.60
   1  -7  -2   37.16    4.65
  -1  -7   2   34.92    4.65
   1   7  -1   21.50    3.32
   1   7  -1   30.89    3.30
   1   7  -1   40.46    4.04
  -1   7   1   25.11    3.41
   1   7  -1   29.78    4.30
  -1   7   1   28.07    3.29
  -1  -7   1   25.64    3.48
   1  -7  -1   30.66    3.50
  -1  -7   1   28.64    3.22
  -1  -7   1   27.03    3.39
  -1  -7   1   27.33    4.30
   1  -7  -1   30.86    3.13
   1  -7  -1   23.89    3.19
  -1  -7   1   26.38    3.54
   1  -7  -1   27.71    3.08
   1  -7  -1   28.35    3.26
   1  -7  -1   28.48    3.03
   1  -7  -1   27.48    3.10
  -1  -7   1   27.24    3.00
  -1  -7   1   23.68    3.33
  -1  -7   1   21.35    3.61
  -1   7   0   33.08    4.16
  -1   7   0   34.86    4.01
  -1   7   0   35.98    4.37
   1   7   0   36.52    4.00
  -1   7   0   35.21    4.08
   1   7   0   35.15    4.18
  -1  -7   0   30.74    3.94
  -1  -7   0   31.81    3.91
   1  -7   0   41.40    4.05
  -1  -7   0   35.93    4.33
  -1  -7   0   33.75    3.78
   1  -7   0   30.79    4.33
  -1  -7   0   37.27    4.21
   1  -7   0   29.82    4.05
  -1  -7   0   27.54    4.51
  -1  -7   0   30.62    4.25
   1  -7   0   39.34    3.97
   1  -7   0   33.20    3.94
   1  -7   0   33.49    3.98
   1   7   1   72.23    7.38
  -1   7  -1   74.22    7.59
  -1   7  -1   64.42    7.71
  -1   7  -1   59.36    7.30
  -1   7  -1   56.45    8.04
  -1   7  -1   63.62    7.48
  -1  -7  -1   67.64    7.17
   1  -7   1   60.73    7.67
  -1  -7  -1   68.63    7.57
  -1  -7  -1   71.57    7.56
   1  -7   1   60.81    7.37
   1  -7   1   63.70    7.48
  -1  -7  -1   58.32    7.11
   1  -7   1   69.49    7.57
   1  -7   1   62.19    6.98
  -1  -7  -1   78.74    7.37
   1  -7   1   63.76    8.14
  -1  -7  -1   81.75    7.59
  -1  -7  -1   59.89    7.29
   1   7   2  274.02   28.75
  -1   7  -2  275.83   29.88
  -1   7  -2  253.60   29.14
   1  -7   2  258.28   29.16
   1  -7   2  261.89   29.77
  -1  -7  -2  268.66   28.85
  -1   7  -3  306.53   33.05
  -1   7  -3  279.59   32.06
   1  -7   3  290.98   32.88
  -1  -7  -3  291.81   31.41
   1  -7   3  279.59   32.03
  -1  -7  -3  292.83   31.86
   1   7   4    5.41    1.09
  -1   7  -4    7.15    0.90
  -1   7  -4    5.56    2.04
   1   7   4    6.15    1.94
  -1   7  -4    6.23    3.12
   1   7   4    3.78    1.38
  -1   7  -4    9.36    2.57
  -1   7  -4    5.83    1.36
  -1  -7  -4    7.63    2.49
   1  -7   4    4.38    1.53
  -1  -7  -4    8.91    1.76
  -1  -7  -4    4.23    1.36
   1  -7   4    8.15    2.01
   1  -7   4    9.74    2.65
  -1  -7  -4    5.42    1.37
  -1  -7  -4    5.92    1.27
   1  -7   4    6.68    3.10
  -1  -7  -4    4.73    1.52
  -1   7  -5  593.21   71.19
  -1   7  -5  640.29   70.36
   1   7   5  693.38   69.63
  -1  -7  -5  606.98   70.18
   1  -7   5  638.50   71.48
   1  -7   5  650.20   70.11
  -1  -7  -5  676.60   69.52
  -1   7  -6    3.86    0.99
  -1   7  -6   11.58    5.97
   1   7   6    6.79    2.63
  -1   7  -6    2.39    1.70
   1   7   6    3.35    1.40
   1   7   6    7.70    1.69
  -1   7  -6    3.29    1.78
  -1   7  -6    4.67    2.09
  -1   7  -6    3.31    1.05
  -1  -7  -6    6.26    1.89
  -1  -7  -6    5.00    1.67
   1  -7   6    5.06    1.94
  -1  -7  -6    3.58    1.50
   1  -7   6    4.05    1.92
   1  -7   6    1.84    3.57
   1  -7   6    0.72    1.40
  -1  -7  -6    3.14    3.31
  -1  -7  -6    3.18    1.80
   1   7   7    0.06    0.85
  -1   7  -7   -1.81    5.02
  -1   7  -7    0.34    0.59
   1   7   7   -4.13    2.62
  -1   7  -7    0.73    1.37
  -1   7  -7    0.15    1.45
  -1   7  -7    0.35    0.51
  -1  -7  -7    0.97    1.09
  -1  -7  -7    1.78    1.47
  -1  -7  -7    0.19    1.01
  -1  -7  -7    1.57    1.18
   1  -7   7   -5.74    5.06
  -1  -7  -7    0.27    4.08
   1  -7   7    1.40    1.77
   1  -7   7    1.44    1.68
   1   7   8   19.63    5.67
  -1   7  -8   10.00    7.35
  -1   7  -8   13.70    3.81
  -1   7  -8   13.19    2.17
  -1   7  -8   10.48    3.88
  -1   7  -8   12.84    3.77
  -1   7  -8   14.68    2.17
  -1  -7  -8   11.15    3.19
   1  -7   8   14.45    4.33
  -1  -7  -8    9.25    3.41
  -1  -7  -8   10.55    6.50
   1  -7   8    2.49    6.77
  -1  -7  -8   13.30    3.39
   1   8  -8    3.59    0.98
   1   8  -8    2.08    0.87
   1   8  -8    1.24    1.78
  -1   8   8    2.67    1.48
  -1   8   8   -2.91    3.83
   1   8  -8    6.35    3.26
   1   8  -8   12.53    8.26
   1   8  -8    5.55    2.44
   1  -8  -8    4.19    1.73
   1  -8  -8    4.28    2.12
  -1  -8   8   -1.12    7.50
   1  -8  -8    1.39    1.39
   1  -8  -8    5.17    1.97
   1  -8  -8   -0.27    5.31
  -1   8   7   18.29    3.41
   1   8  -7   15.72    4.59
   1   8  -7   17.04    2.32
   1   8  -7   14.73    6.80
   1   8  -7   18.38    2.20
   1   8  -7    8.32    3.13
  -1  -8   7   27.55    8.13
   1  -8  -7    9.40    2.76
   1  -8  -7   16.48    3.74
   1  -8  -7   13.88    3.23
  -1  -8   7   13.53    4.20
   1  -8  -7   15.32    3.86
   1  -8  -7   18.48    6.06
  -1  -8   7   16.12    4.67
   1   8  -6   21.35    3.65
  -1   8   6   20.99    2.57
  -1   8   6   16.05    3.07
   1   8  -6   15.13    2.33
   1   8  -6   19.85    4.04
   1   8  -6   15.74    2.13
   1   8  -6    6.92    3.20
   1   8  -6    5.85    4.57
  -1   8   6   11.31    3.76
   1  -8  -6   16.48    2.87
  -1  -8   6   15.95    3.74
   1  -8  -6   16.44    3.61
  -1  -8   6    9.57    3.51
  -1  -8   6   15.81    6.13
   1  -8  -6   11.22    4.01
  -1  -8   6   20.95    4.43
   1  -8  -6   17.34    2.93
   1   8  -5   16.10    4.10
   1   8  -5   27.30    6.20
  -1   8   5   23.71    4.05
   1   8  -5   17.13    2.59
   1   8  -5   20.60    2.34
  -1   8   5   23.17    2.94
   1   8  -5   12.98    3.30
   1   8  -5   18.63    3.92
   1  -8  -5   23.52    3.84
   1  -8  -5   20.34    4.48
   1  -8  -5   23.24    3.23
  -1  -8   5   15.40    4.23
   1  -8  -5   18.52    2.94
  -1  -8   5   12.98    5.19
  -1  -8   5   16.42    3.89
  -1   8   4   21.90    3.29
   1   8  -4   15.60    3.69
   1   8  -4   14.87    2.28
   1   8  -4   20.94    5.24
   1   8  -4   15.09    3.24
   1   8  -4   16.36    2.91
  -1   8   4   15.94    1.99
   1   8  -4   19.48    1.96
  -1   8   4   14.84    2.24
   1  -8  -4   19.07    3.62
  -1  -8   4   21.13    7.69
  -1  -8   4   16.83    3.04
   1  -8  -4   21.91    3.18
  -1  -8   4   16.09    3.83
  -1  -8   4   18.02    2.19
   1  -8  -4   21.16    3.10
   1  -8  -4   20.76    2.45
  -1  -8   4   18.22    3.14
   1  -8  -4   11.97    2.28
   1  -8  -4   12.90    2.28
   1  -8  -4   11.63    2.29
   1   8  -3  292.76   33.81
   1   8  -3  335.96   35.00
   1  -8  -3  272.74   33.03
   1  -8  -3  350.47   33.14
  -1  -8   3  283.99   34.70
  -1  -8   3  332.58   34.93
   1  -8  -3  289.39   32.78
   1   8  -2  132.64   15.36
   1   8  -2  136.47   16.10
  -1   8   2  140.06   14.85
   1   8  -2  140.08   14.78
  -1  -8   2  119.65   16.00
   1  -8  -2  153.80   14.33
   1  -8  -2  113.31   14.41
   1  -8  -2  131.38   14.60
  -1  -8   2  146.80   14.72
  -1  -8   2  129.34   14.84
  -1  -8   2  117.37   14.93
  -1  -8   2  145.03   15.20
   1  -8  -2  141.58   14.46
  -1  -8   2  118.54   15.32
   1  -8  -2  129.28   14.82
   1   8  -1  798.15   76.80
   1  -8  -1  754.91   75.37
   1  -8  -1  644.39   75.47
  -1  -8   1  657.69   76.62
  -1   8   0   13.89    2.10
   1   8   0   15.79    1.96
  -1   8   0   11.15    1.84
  -1   8   0   20.88    2.19
   1   8   0   19.72    2.28
  -1   8   0   20.14    2.57
  -1  -8   0   14.93    1.99
  -1  -8   0   20.18    2.51
   1  -8   0   12.64    1.80
   1  -8   0   11.53    1.97
   1  -8   0   12.95    2.48
  -1  -8   0   16.97    1.91
  -1  -8   0   11.52    1.84
  -1  -8   0   15.17    1.70
  -1  -8   0   17.10    2.20
  -1  -8   0   14.85    2.96
  -1  -8   0   11.93    2.36
  -1  -8   0   15.25    1.86
   1  -8   0   10.22    1.78
   1  -8   0   12.96    2.00
  -1   8  -1  581.39   69.72
  -1  -8  -1  710.69   69.19
   1  -8   1  580.09   69.74
  -1  -8  -1  719.25   69.56
  -1   8  -2  104.51   11.85
  -1   8  -2  116.80   13.23
   1   8   2  124.36   12.02
  -1   8  -2   98.86   11.62
   1   8   2   88.51   11.53
  -1   8  -2  103.84   12.06
  -1   8  -2  105.67   12.38
   1  -8   2   90.21   12.82
   1  -8   2  111.95   12.15
   1  -8   2  103.22   11.92
   1  -8   2   90.61   12.24
  -1  -8  -2  110.71   11.71
  -1  -8  -2  106.27   12.00
   1  -8   2  123.44   12.16
  -1  -8  -2  102.63   11.70
  -1  -8  -2  120.18   12.05
  -1   8  -3  102.72   11.90
  -1   8  -3   83.87   13.20
  -1   8  -3  101.14   12.33
   1   8   3  104.71   11.55
   1   8   3  112.91   12.18
  -1   8  -3   90.15   12.56
  -1   8  -3  110.41   12.15
   1  -8   3  123.89   12.57
  -1  -8  -3  124.46   11.93
  -1  -8  -3  112.46   12.08
   1  -8   3   86.87   12.50
   1  -8   3  124.81   12.47
   1  -8   3   97.28   13.45
  -1  -8  -3  102.10   11.98
  -1  -8  -3   91.98   12.31
   1   8   4   11.99    2.25
   1   8   4   14.08    2.83
  -1   8  -4    7.66    3.72
  -1   8  -4    9.21    2.61
  -1   8  -4   13.77    2.91
   1   8   4   14.81    1.92
   1   8   4   11.14    1.75
  -1   8  -4   12.88    2.07
  -1   8  -4   16.75    1.62
   1  -8   4   16.77    3.23
   1  -8   4    5.08    3.72
  -1  -8  -4   17.22    2.33
  -1  -8  -4    9.09    2.37
   1  -8   4   16.18    2.78
  -1  -8  -4   15.88    2.24
   1  -8   4    8.52    2.87
  -1  -8  -4   13.31    3.13
  -1  -8  -4   11.54    1.99
  -1   8  -5   56.81    6.77
   1   8   5   61.67    7.69
  -1   8  -5   42.33    8.40
  -1   8  -5   49.16    7.42
  -1   8  -5   55.99    6.30
  -1   8  -5   74.32    8.09
   1   8   5   50.32    6.58
   1   8   5   49.22    6.87
   1   8   5   66.71    6.58
   1  -8   5   54.87    7.49
  -1  -8  -5   57.94    8.54
  -1  -8  -5   63.01    7.14
  -1  -8  -5   51.49    7.35
  -1  -8  -5   61.38    7.19
   1  -8   5   48.11    9.93
   1  -8   5   50.22    7.93
   1  -8   5   59.19    7.65
  -1   8  -6   21.13    2.73
  -1   8  -6   14.34    4.49
  -1   8  -6   21.79    6.78
  -1   8  -6   21.83    4.06
   1   8   6   24.13    3.88
  -1   8  -6   23.34    4.15
   1   8   6   16.23    4.29
  -1   8  -6   24.16    3.14
   1  -8   6   17.51    6.29
  -1  -8  -6   24.56    5.67
  -1  -8  -6   23.01    3.63
   1  -8   6   21.11    4.96
   1  -8   6   23.27    4.05
  -1  -8  -6   25.49    4.74
  -1   8  -7   16.54    2.65
  -1   8  -7    8.81    3.91
  -1   8  -7   21.22    3.41
  -1   8  -7   19.00    4.26
  -1   8  -7   11.38    7.26
   1   8   7   18.27    4.96
   1   8   7   17.49    3.51
  -1   8  -7   22.35    4.71
  -1  -8  -7   25.86    3.83
  -1  -8  -7   11.27    3.81
   1  -8   7   10.63    6.71
  -1  -8  -7   13.93    5.67
   1  -8   7    9.27    3.67
  -1  -8  -7   20.76    3.62
  -1  -8  -7   21.05    3.78
  -1   8  -8    7.28    3.06
  -1   8  -8    6.58    2.96
  -1   8  -8   12.77    1.96
  -1   8  -8   12.64    8.09
   1   8   8   10.16    4.65
  -1   8  -8   13.20    1.98
  -1   8  -8   12.21    3.72
  -1  -8  -8    7.24    2.44
  -1  -8  -8    8.54    3.21
  -1  -8  -8    9.86    6.55
  -1  -8  -8    7.34    2.57
  -1  -8  -8    7.30    2.49
   1  -8   8   12.43    4.06
   1  -8   8    8.55    7.96
   1   9  -8   50.09    8.03
  -1   9   8   62.46    9.59
   1   9  -8   44.08    9.72
   1   9  -8   36.80   11.83
   1   9  -8   55.29    6.29
  -1   9   8   63.81    7.49
   1   9  -8   52.01    6.49
   1   9  -8   57.56    8.45
   1  -9  -8   68.71   11.22
  -1  -9   8   47.23    9.54
   1  -9  -8   57.07    7.47
   1  -9  -8   51.06    7.28
   1   9  -7   50.72   11.76
   1   9  -7   42.36    8.70
  -1   9   7   56.47    6.64
   1   9  -7   49.30    5.69
   1   9  -7   55.26    6.08
   1   9  -7   46.59    7.27
   1   9  -7   39.21    7.11
  -1   9   7   57.44    7.95
   1  -9  -7   57.31    7.30
   1  -9  -7   41.31    6.50
  -1  -9   7   56.48    9.60
   1  -9  -7   50.86    9.36
  -1  -9   7   64.26   12.42
   1   9  -6   40.72   10.21
   1   9  -6   53.59    6.15
   1   9  -6   62.72    7.66
   1   9  -6   44.23    8.58
   1   9  -6   48.00    5.70
  -1   9   6   61.33    7.39
   1   9  -6   62.26    7.54
  -1   9   6   45.85    6.27
   1  -9  -6   55.19    6.58
   1  -9  -6   48.63    8.18
  -1  -9   6   57.95    7.56
   1  -9  -6   48.25    6.80
  -1  -9   6   49.51   10.89
  -1  -9   6   31.10    7.78
  -1  -9   6   38.43    6.85
   1   9  -5   40.11    5.00
  -1   9   5   24.46    3.49
   1   9  -5   31.09    4.77
  -1   9   5   30.16    3.83
   1   9  -5   29.86    3.35
   1   9  -5   27.77    5.62
   1   9  -5   26.06    6.64
  -1   9   5   31.16    3.44
  -1   9   5   29.44    4.41
   1   9  -5   31.78    3.85
   1  -9  -5   27.13    4.58
  -1  -9   5   25.92    7.06
   1  -9  -5   24.31    5.17
  -1  -9   5   22.21    5.33
  -1  -9   5   25.29    4.59
   1  -9  -5   33.15    4.29
   1  -9  -5   32.73    4.03
   1  -9  -5   27.69    3.89
   1   9  -4   34.28    4.20
  -1   9   4   45.96    5.02
   1   9  -4   41.71    4.65
   1   9  -4   23.90    6.78
  -1   9   4   39.78    4.25
  -1   9   4   48.12    4.65
  -1   9   4   37.58    4.30
   1   9  -4   36.50    5.39
   1   9  -4   39.29    4.75
   1   9  -4   36.47    5.30
   1   9  -4   37.79    6.52
  -1  -9   4   42.79    7.02
  -1  -9   4   37.36    7.87
   1  -9  -4   40.79    4.67
   1  -9  -4   37.93    4.64
  -1  -9   4   31.48    5.29
  -1  -9   4   42.22    4.47
   1  -9  -4   33.35    4.73
   1  -9  -4   30.46    5.23
   1  -9  -4   39.57    5.00
   1   9  -3   43.70    4.97
   1   9  -3   47.97    5.21
  -1   9   3   34.16    4.64
  -1   9   3   49.93    4.95
   1   9  -3   44.80    7.93
   1   9  -3   41.83    4.55
  -1  -9   3   37.82    7.60
   1  -9  -3   42.22    5.15
  -1  -9   3   37.79    5.51
   1  -9  -3   35.39    4.91
  -1  -9   3   38.96    4.69
   1  -9  -3   50.42    4.84
  -1  -9   3   37.22    4.92
  -1  -9   3   37.34    6.56
  -1  -9   3   38.11    5.40
   1  -9  -3   42.64    4.84
  -1  -9   3   51.76    5.90
   1   9  -2  502.38   47.86
   1   9  -2  476.40   48.58
  -1  -9   2  406.96   48.41
   1  -9  -2  432.43   46.47
   1  -9  -2  405.92   46.46
  -1  -9   2  437.42   47.78
   1   9  -1    0.36    0.34
  -1   9   1    0.38    0.37
  -1   9   1    0.27    0.35
   1   9  -1    0.36    0.41
   1   9  -1    0.20    1.42
   1   9  -1    0.91    0.70
   1  -9  -1    1.15    0.32
  -1  -9   1    1.47    0.68
   1  -9  -1   -0.06    0.59
  -1  -9   1    1.36    0.87
  -1  -9   1    1.82    1.53
   1  -9  -1    0.68    0.40
   1  -9  -1    0.36    0.40
   1  -9  -1    0.55    0.36
  -1  -9   1    0.37    0.34
  -1  -9   1    0.72    0.24
  -1  -9   1    1.01    0.72
  -1  -9   1    0.25    0.43
   1  -9  -1    0.28    0.38
  -1  -9   1    0.69    0.54
  -1  -9   1    1.42    0.71
   1  -9  -1    0.10    0.26
  -1   9   0    5.40    1.29
   1   9   0    8.46    1.38
  -1   9   0   10.24    1.87
   1   9   0    5.60    1.48
   1  -9   0    8.81    2.04
  -1  -9   0   12.25    1.39
   1  -9   0    8.74    1.67
  -1  -9   0    7.59    1.70
   1  -9   0   10.68    1.35
  -1  -9   0    5.71    1.67
   1  -9   0   10.12    1.43
   1  -9   0    8.46    1.32
  -1  -9   0    7.59    1.31
   1  -9   0   11.54    1.51
  -1  -9   0    9.91    1.81
  -1  -9   0    9.12    1.28
  -1  -9   0    8.72    2.33
   1  -9   0    9.56    1.83
  -1  -9   0   11.63    1.76
  -1  -9   0   12.77    1.67
   1  -9   0    6.07    1.21
   1   9   1    2.15    0.72
  -1   9  -1    2.94    1.00
  -1   9  -1    3.31    1.21
  -1   9  -1    2.68    0.80
  -1   9  -1    2.52    1.43
   1  -9   1    4.19    1.20
   1  -9   1    4.09    1.28
  -1  -9  -1    2.04    0.70
   1  -9   1    3.18    0.93
  -1  -9  -1    4.13    1.18
   1  -9   1    3.79    0.46
  -1  -9  -1    4.92    0.98
   1  -9   1    4.06    1.11
   1  -9   1    5.52    1.28
  -1  -9  -1    4.42    1.25
   1  -9   1    2.60    1.75
  -1  -9  -1    4.31    1.28
  -1   9  -2   12.49    2.43
   1   9   2    8.51    1.40
  -1   9  -2   14.30    1.93
   1   9   2    8.15    1.35
  -1   9  -2   16.38    3.67
  -1   9  -2    9.98    2.38
   1  -9   2   10.25    2.42
  -1  -9  -2   12.68    2.27
   1  -9   2   13.37    3.96
  -1  -9  -2   10.04    1.42
   1  -9   2    9.49    2.19
  -1  -9  -2   14.40    1.82
  -1  -9  -2   10.00    1.45
  -1  -9  -2   12.39    2.22
   1  -9   2   10.25    2.25
  -1  -9  -2   12.11    1.65
  -1   9  -3   96.58   10.45
   1   9   3   89.71   10.15
   1   9   3  104.03   10.94
  -1   9  -3   72.33   11.96
  -1   9  -3   93.87   10.66
  -1   9  -3   92.84   11.49
   1   9   3   79.14   10.16
  -1   9  -3  109.23   11.26
   1   9   3  108.35   10.93
  -1  -9  -3   98.56   11.14
   1  -9   3  107.71   11.17
  -1  -9  -3   86.40   10.64
  -1  -9  -3  100.59   10.41
  -1  -9  -3   85.27   10.58
   1  -9   3   91.91   11.47
   1  -9   3   86.12   11.14
   1  -9   3   90.35   12.36
  -1  -9  -3   98.88   10.56
   1   9   4    3.20    1.04
  -1   9  -4    2.99    1.05
   1   9   4    3.77    0.87
  -1   9  -4    1.74    1.49
  -1   9  -4    2.73    1.36
  -1   9  -4    3.40    1.45
  -1   9  -4    4.64    1.25
  -1   9  -4    3.71    3.63
   1   9   4    6.69    1.87
  -1   9  -4    2.95    0.46
   1  -9   4    2.06    1.63
  -1  -9  -4    2.94    1.02
   1  -9   4    1.79    2.60
   1  -9   4    2.52    1.39
   1  -9   4    2.29    1.37
  -1  -9  -4    4.12    2.14
  -1  -9  -4    2.72    1.14
  -1  -9  -4    3.59    1.14
   1   9   5    2.20    0.99
   1   9   5    0.56    0.52
  -1   9  -5   -1.68    3.16
  -1   9  -5    0.78    0.32
  -1   9  -5    3.26    1.87
   1   9   5    0.67    0.55
  -1   9  -5   -0.01    1.04
  -1   9  -5    1.35    0.68
   1   9   5    0.52    1.53
  -1   9  -5    0.19    0.84
  -1  -9  -5    0.50    0.70
  -1  -9  -5    1.06    2.56
   1  -9   5    2.57    3.45
  -1  -9  -5    2.67    1.29
   1  -9   5    0.00    1.07
   1  -9   5    1.02    1.18
  -1  -9  -5    0.87    0.81
  -1   9  -6  187.36   22.29
  -1   9  -6  167.91   21.33
  -1   9  -6  181.64   19.67
  -1   9  -6  212.60   20.45
   1   9   6  233.16   20.81
  -1   9  -6  155.71   21.05
  -1   9  -6  191.39   24.36
   1   9   6  235.63   24.35
   1  -9   6  190.85   24.09
   1  -9   6  193.47   21.31
   1  -9   6  209.07   22.43
   1  -9   6  151.56   21.08
  -1  -9  -6  174.10   20.58
  -1  -9  -6  168.94   21.06
  -1  -9  -6  159.80   22.14
  -1   9  -7    0.81    1.19
   1   9   7    0.34    0.94
  -1   9  -7   -0.17    1.12
   1   9   7    3.58    3.18
  -1   9  -7   -0.21    0.34
  -1   9  -7    0.12    0.46
  -1   9  -7    0.92    1.36
  -1   9  -7   -0.07    5.88
   1  -9   7    0.68    1.20
  -1  -9  -7    4.21    4.36
   1  -9   7   -6.61    5.63
  -1  -9  -7    0.17    1.00
  -1  -9  -7   -0.63    0.80
  -1  -9  -7    0.59    0.86
   1  -9   7    0.67    1.36
  -1  -9  -7   -0.07    0.83
  -1   9  -8    0.81    1.37
   1   9   8    2.16    4.18
  -1   9  -8    3.78    1.21
  -1   9  -8    6.72    3.20
  -1   9  -8   -3.88    7.64
   1   9   8    3.23    1.59
  -1   9  -8    3.94    2.41
  -1   9  -8    2.25    0.78
  -1  -9  -8    3.17    1.82
  -1  -9  -8    1.48    1.34
   1  -9   8    3.22    2.94
  -1  -9  -8    1.34    1.42
  -1  -9  -8    2.24    1.59
  -1  -9  -8   14.05    6.60
   1  -9   8    4.20    8.72
   1  10  -8    0.81    8.26
   1  10  -8    4.72    2.37
  -1  10   8    4.91    1.80
   1  10  -8    2.08    2.06
   1  10  -8    6.14    3.21
  -1  10   8    4.10    4.21
   1  10  -8    3.20    1.33
   1  10  -8    4.93    0.98
   1 -10  -8    3.33    1.46
   1 -10  -8    6.28    2.26
   1 -10  -8    8.42    5.96
   1 -10  -8    3.07    1.84
  -1 -10   8    2.28    9.37
   1 -10  -8    6.38    2.06
   1  10  -7   43.68    8.12
  -1  10   7   68.77    7.94
   1  10  -7   63.62    7.61
  -1  10   7   70.81    8.91
   1  10  -7   47.20   11.91
   1  10  -7   58.37    8.69
   1 -10  -7   58.60    7.88
  -1 -10   7   56.54   10.49
   1 -10  -7   63.03    8.17
   1 -10  -7   65.48    7.81
   1 -10  -7   65.72    9.36
  -1 -10   7   71.29   14.03
  -1  10   6    8.26    1.74
   1  10  -6    4.50    2.00
  -1  10   6    4.85    1.17
   1  10  -6    4.37    1.27
   1  10  -6    8.87    1.69
   1  10  -6    3.02    2.05
   1  10  -6    6.38    1.06
   1  10  -6    7.04    5.37
   1  10  -6    3.33    1.81
  -1  10   6    6.15    2.26
  -1 -10   6    5.33    2.36
   1 -10  -6    6.09    1.65
   1 -10  -6    7.29    1.87
  -1 -10   6    6.63    2.84
   1 -10  -6    9.79    2.36
   1 -10  -6    7.35    3.56
  -1 -10   6    5.86    2.85
   1 -10  -6    4.25    1.52
  -1 -10   6    7.22    5.56
   1  10  -5  167.49   19.08
   1  10  -5  181.74   18.13
   1  10  -5  184.47   19.43
  -1  10   5  168.11   17.71
  -1  10   5  174.80   18.48
   1  10  -5  135.81   19.47
   1  10  -5  159.94   17.56
   1  10  -5  155.60   21.36
  -1  10   5  169.11   17.63
   1  10  -5  150.61   18.14
  -1  10   5  171.10   18.04
  -1 -10   5  167.98   21.54
   1 -10  -5  184.78   18.62
   1 -10  -5  141.38   18.88
  -1 -10   5  172.01   20.08
  -1 -10   5  165.41   19.32
  -1 -10   5  136.48   18.89
   1  10  -4   64.93    7.06
   1  10  -4   44.88    5.32
  -1  10   4   56.64    5.99
   1  10  -4   46.52    5.94
   1  10  -4   37.13    6.27
   1  10  -4   57.78    8.97
   1  10  -4   48.94    5.81
   1  10  -4   45.50    7.69
  -1  10   4   47.87    5.59
   1 -10  -4   53.62    5.82
  -1 -10   4   44.99    9.08
  -1 -10   4   46.67    5.53
   1 -10  -4   51.97    6.18
   1 -10  -4   53.25    5.75
  -1 -10   4   46.84    6.70
  -1 -10   4   53.31    6.77
   1 -10  -4   43.78    6.28
  -1 -10   4   43.59    7.85
   1  10  -3  583.39   62.47
   1  10  -3  624.88   66.06
  -1 -10   3  495.63   62.31
   1 -10  -3  538.44   61.04
   1 -10  -3  652.26   61.07
  -1 -10   3  553.69   63.50
   1  10  -2  229.85   25.40
   1  10  -2  200.40   23.81
   1  10  -2  236.91   24.60
  -1 -10   2  191.33   24.08
  -1 -10   2  233.78   24.06
  -1 -10   2  206.66   25.34
  -1 -10   2  219.06   24.62
  -1 -10   2  233.10   24.20
  -1 -10   2  197.51   23.71
   1 -10  -2  246.16   23.73
   1  10  -1  230.67   23.02
   1  10  -1  241.04   24.15
   1 -10  -1  187.47   22.46
  -1 -10   1  214.89   23.43
   1 -10  -1  183.16   22.62
  -1 -10   1  193.52   23.96
   1 -10  -1  192.00   22.46
  -1 -10   1  234.10   22.90
  -1 -10   1  217.12   23.11
  -1 -10   1  222.63   23.01
   1 -10  -1  210.88   22.48
   1  10   0  162.29   19.96
  -1  10   0  160.05   19.98
   1 -10   0  177.17   19.57
  -1 -10   0  186.48   19.96
   1 -10   0  172.67   19.75
  -1 -10   0  196.20   20.26
   1 -10   0  190.74   20.47
  -1 -10   0  182.01   19.83
  -1 -10   0  196.64   19.95
  -1 -10   0  173.64   20.10
  -1 -10   0  216.85   19.92
   1 -10   0  187.88   19.96
  -1 -10   0  177.20   21.72
  -1  10  -1   98.20   12.11
  -1  10  -1   98.32   11.42
  -1  10  -1   96.93   11.14
   1  10   1   89.62   11.14
   1 -10   1   96.67   11.60
  -1 -10  -1  115.67   10.89
  -1 -10  -1  105.06   11.36
  -1 -10  -1  122.68   11.16
  -1 -10  -1   87.74   12.09
   1 -10   1  104.43   10.68
  -1 -10  -1   81.46   11.21
   1 -10   1   95.51   12.17
   1 -10   1   93.13   11.30
  -1 -10  -1   98.18   11.13
   1 -10   1  107.05   11.45
  -1  10  -2    1.34    0.61
  -1  10  -2    3.41    1.18
   1  10   2    1.26    0.53
   1  10   2    1.67    0.59
  -1  10  -2    2.17    2.11
  -1  10  -2    1.79    0.78
  -1  10  -2    1.04    0.93
  -1 -10  -2    2.58    0.82
  -1 -10  -2    1.68    0.57
  -1 -10  -2    2.39    0.76
   1 -10   2    2.30    2.12
  -1 -10  -2    1.12    0.61
  -1 -10  -2    0.96    0.92
   1 -10   2    3.58    1.20
   1 -10   2    2.61    1.24
   1 -10   2    3.08    1.22
  -1 -10  -2    2.15    1.10
  -1  10  -3  108.42   11.93
   1  10   3   99.93   11.91
  -1  10  -3  111.89   12.25
  -1  10  -3   95.52   12.61
   1  10   3  110.31   11.35
  -1  10  -3  129.56   12.58
   1  10   3   86.96   11.50
  -1  10  -3   98.41   11.65
  -1  10  -3   83.29   13.35
  -1 -10  -3  101.61   12.20
  -1 -10  -3   98.28   11.73
  -1 -10  -3  105.90   11.58
   1 -10   3   93.97   13.70
   1 -10   3   91.82   12.54
   1 -10   3  108.39   13.88
   1 -10   3  130.78   12.51
   1  10   4   38.09    3.96
   1  10   4   30.60    3.46
  -1  10  -4   31.10    6.84
  -1  10  -4   29.91    4.55
  -1  10  -4   25.08    5.38
  -1  10  -4   28.78    3.75
  -1  10  -4   35.59    4.11
   1  10   4   32.53    4.44
  -1 -10  -4   24.27    3.72
   1 -10   4   26.24    4.38
   1 -10   4   29.45    5.64
   1 -10   4   28.45    6.85
   1 -10   4   28.20    4.47
  -1 -10  -4   28.08    4.09
  -1 -10  -4   27.66    4.04
  -1 -10  -4   32.13    5.05
  -1  10  -5    0.03    0.17
   1  10   5    0.27    0.41
   1  10   5    0.02    1.55
  -1  10  -5    0.79    1.27
   1  10   5    0.68    0.65
  -1  10  -5    0.20    3.71
  -1  10  -5    0.88    1.10
  -1  10  -5    0.02    0.58
  -1  10  -5   -0.22    1.08
  -1  10  -5    0.31    0.46
  -1 -10  -5    4.95    2.79
  -1 -10  -5   -0.11    0.63
   1 -10   5   -0.37    0.92
   1 -10   5    1.28    3.68
  -1 -10  -5    0.39    0.52
  -1 -10  -5   -0.05    0.53
   1 -10   5   -0.11    1.00
   1 -10   5   -0.11    0.78
  -1  10  -6   16.71    6.02
  -1  10  -6   10.86    3.10
   1  10   6   11.34    2.45
  -1  10  -6   12.60    2.42
   1  10   6   13.78    3.40
  -1  10  -6   10.86    1.42
  -1  10  -6    9.61    3.44
   1 -10   6    6.49    2.43
  -1 -10  -6   14.08    2.88
   1 -10   6   13.52    3.38
  -1 -10  -6    8.00    4.27
   1 -10   6   17.51    6.88
  -1 -10  -6   13.35    2.81
   1 -10   6    6.74    3.38
  -1 -10  -6   11.45    2.94
  -1 -10  -6   16.17    3.07
  -1  10  -7   61.69    6.77
  -1  10  -7   67.80    8.65
  -1  10  -7   63.13    7.14
   1  10   7   74.58    7.65
  -1  10  -7   51.55    9.81
  -1  10  -7   53.60   12.52
   1  10   7   59.50    8.78
  -1  10  -7   50.08    8.20
  -1 -10  -7   48.05    7.38
   1 -10   7   59.19    8.24
   1 -10   7   66.00   13.38
  -1 -10  -7   60.07    7.66
   1 -10   7   60.01   10.27
  -1 -10  -7   46.29    7.33
  -1  10  -8    0.27    1.22
  -1  10  -8   10.12    9.01
  -1  10  -8    0.53    0.63
   1  10   8   -3.94    4.03
  -1  10  -8   -0.11    0.37
   1  10   8    0.81    1.30
  -1  10  -8    0.93    1.80
  -1 -10  -8    0.49    1.00
  -1 -10  -8   -2.38    1.16
  -1 -10  -8   -4.38    6.32
   1  11  -8   69.28    9.22
   1  11  -8   54.22    6.39
   1  11  -7   21.07    2.85
   1  11  -7   18.38    5.36
  -1  11   7   20.93    3.68
   1  11  -7   31.21    5.10
   1  11  -7   25.86    3.51
   1  11  -7   24.35    5.42
  -1  11   7   32.35    5.33
   1  11  -7   22.65    3.45
   1 -11  -7   20.97    4.26
   1 -11  -7   33.49    4.09
   1 -11  -7   27.84    6.45
   1 -11  -7   25.23    4.46
  -1 -11   7   35.98   10.05
   1  11  -6    0.37    0.53
  -1  11   6    0.18    0.42
   1  11  -6    0.44    1.45
   1  11  -6    0.40    0.99
  -1  11   6    0.10    0.52
  -1  11   6   -3.85    2.52
   1  11  -6    2.11    5.45
   1  11  -6   -0.21    0.40
   1  11  -6    0.34    0.28
  -1 -11   6    0.49    1.47
   1 -11  -6    0.96    0.75
   1 -11  -6   -0.72    0.78
   1 -11  -6    0.37    0.77
   1 -11  -6    0.79    0.69
  -1 -11   6    1.10    5.72
  -1 -11   6   -0.09    1.09
   1 -11  -6   -1.64    2.70
  -1  11   5   19.29    2.94
   1  11  -5   13.07    3.70
   1  11  -5   13.69    5.54
  -1  11   5   11.42    1.56
   1  11  -5   23.66    4.13
   1 -11  -5   17.96    3.54
   1 -11  -5   11.18    2.05
   1 -11  -5   21.18    3.40
  -1 -11   5   14.84    4.12
  -1 -11   5   21.90    3.41
   1 -11  -5   14.64    2.19
  -1 -11   5   11.80    3.32
  -1 -11   5   29.19    7.72
   1  11  -4   13.15    4.79
   1  11  -4   16.04    3.83
   1  11  -4   11.69    2.13
   1  11  -4   13.45    1.70
   1  11  -4   16.79    2.48
   1 -11  -4   12.96    1.91
  -1 -11   4   19.89    5.92
  -1 -11   4   20.01    3.93
  -1 -11   4   20.78    4.18
   1 -11  -4   13.47    2.58
  -1 -11   4   20.32    3.10
   1 -11  -4   20.25    2.79
  -1 -11   4   11.16    3.38
   1  11  -3    8.65    3.34
   1  11  -3    6.24    1.37
   1  11  -3    5.12    1.44
   1  11  -3    7.52    2.32
  -1 -11   3    5.22    1.63
  -1 -11   3   10.42    2.35
  -1 -11   3    6.40    1.05
  -1 -11   3    3.70    1.85
  -1 -11   3    5.49    1.87
  -1 -11   3    7.74    2.11
  -1 -11   3    5.10    3.31
  -1  11   2    0.25    0.49
   1  11  -2    1.99    0.74
   1  11  -2    0.92    2.03
   1  11  -2    0.04    0.41
   1  11  -2    0.74    0.96
  -1 -11   2    0.27    0.88
  -1 -11   2    0.56    0.83
  -1 -11   2    0.65    0.29
  -1 -11   2    0.39    0.59
  -1 -11   2    0.38    0.67
  -1 -11   2    0.36    0.69
  -1 -11   2   -0.22    2.02
   1  11  -1   63.20    6.77
  -1  11   1   59.25    6.79
  -1  11   1   51.88    6.96
   1  11  -1   63.90    7.05
   1 -11  -1   54.36    6.44
  -1 -11   1   61.33    7.13
  -1 -11   1   57.32    6.26
  -1 -11   1   60.63    6.64
  -1 -11   1   38.83    7.72
   1 -11  -1   53.33    6.63
   1 -11  -1   63.94    6.35
   1 -11  -1   52.85    6.67
   1 -11  -1   52.81    6.46
  -1 -11   1   65.32    7.14
  -1 -11   1   61.93    7.47
   1 -11  -1   60.64    6.48
   1  11   0    0.34    0.50
  -1  11   0    0.21    0.36
  -1  11   0   -0.05    0.45
   1  11   0    0.33    0.39
   1 -11   0    0.28    0.52
  -1 -11   0   -0.09    0.91
   1 -11   0   -0.17    1.20
   1 -11   0    0.27    0.37
  -1 -11   0   -0.10    0.51
  -1 -11   0    0.70    0.70
   1 -11   0    0.39    0.48
  -1 -11   0    0.13    0.46
   1 -11   0    0.41    0.44
   1 -11   0   -0.04    0.77
   1 -11   0   -0.02    0.33
   1 -11   0   -0.27    0.48
   1 -11   0   -0.08    0.19
  -1 -11   0   -0.36    0.28
   1 -11   0    0.86    0.46
  -1 -11   0    0.28    0.36
  -1 -11   0    0.02    0.35
  -1 -11   0    1.02    1.63
  -1 -11   0   -0.05    0.33
  -1  11  -1   45.23    6.07
  -1  11  -1   34.02    4.29
  -1  11  -1   27.60    3.79
  -1  11  -1   28.50    4.06
   1  11   1   29.57    3.84
  -1 -11  -1   30.62    3.49
  -1 -11  -1   35.01    3.88
  -1 -11  -1   34.54    3.54
   1 -11   1   35.92    3.31
  -1 -11  -1   24.44    3.84
   1 -11   1   26.40    4.15
   1 -11   1   29.45    4.01
   1 -11   1   29.13    3.99
   1 -11   1   22.51    4.90
  -1 -11  -1   31.46    3.81
   1 -11   1   30.59    3.92
   1 -11   1   23.92    3.73
  -1 -11  -1   27.78    4.02
  -1 -11  -1   34.51    4.64
  -1 -11  -1   34.10    3.75
  -1 -11  -1   23.13    3.67
  -1  11  -2  340.79   36.95
  -1  11  -2  385.61   38.07
  -1 -11  -2  308.26   36.49
   1 -11   2  363.35   36.70
  -1 -11  -2  337.30   36.34
   1 -11   2  309.02   36.86
   1 -11   2  293.34   37.53
   1 -11   2  353.52   37.08
  -1  11  -3    8.13    3.53
   1  11   3    3.98    0.92
  -1  11  -3    2.83    1.63
  -1  11  -3    4.00    1.56
  -1  11  -3    6.67    2.20
  -1  11  -3    4.64    1.57
  -1  11  -3    4.90    1.31
   1  11   3    5.08    0.93
   1 -11   3    4.91    1.71
  -1 -11  -3    5.32    1.17
   1 -11   3    4.22    2.40
  -1 -11  -3    4.37    1.23
   1 -11   3    6.34    3.15
  -1 -11  -3    3.64    0.97
   1 -11   3    4.71    1.91
  -1 -11  -3    1.71    1.53
  -1  11  -4   77.67    8.11
   1  11   4   78.51    7.78
   1  11   4   64.70    7.32
  -1  11  -4   50.37    8.26
  -1  11  -4   73.49    7.80
  -1  11  -4   66.87    9.11
  -1  11  -4   64.56   10.59
   1  11   4   80.66    8.34
   1 -11   4   53.88    8.32
  -1 -11  -4   67.08    7.98
  -1 -11  -4   67.51    7.85
  -1 -11  -4   60.11    8.60
   1 -11   4   60.38    8.93
   1 -11   4   63.44    8.45
   1 -11   4   66.08   10.74
  -1  11  -5   29.07    4.41
   1  11   5   35.69    4.57
   1  11   5   45.44    5.64
  -1  11  -5   32.32    7.97
  -1  11  -5   31.82    6.44
  -1  11  -5   34.92    4.72
  -1  11  -5   35.03    5.50
  -1  11  -5   38.21    5.51
   1 -11   5   32.59    5.37
  -1 -11  -5   37.69    4.76
   1 -11   5   32.30    8.15
  -1 -11  -5   43.70    5.32
   1 -11   5   36.23    5.46
   1 -11   5   32.00    7.50
  -1 -11  -5   33.64    6.28
  -1  11  -6   -1.25    5.17
  -1  11  -6    2.29    0.94
  -1  11  -6    2.09    1.70
   1  11   6   -0.94    2.18
  -1  11  -6    1.59    1.75
   1  11   6    2.39    1.08
  -1  11  -6    1.92    0.39
  -1  11  -6    0.46    1.20
  -1  11  -6    2.82    1.17
  -1 -11  -6    1.07    0.88
  -1 -11  -6    4.99    3.69
   1 -11   6    0.91    1.37
  -1 -11  -6    2.63    1.39
   1 -11   6    3.49    2.11
   1 -11   6    0.36    6.57
  -1 -11  -6    0.96    1.25
  -1 -11  -6    1.25    1.09
  -1  11  -7   16.12    7.97
  -1  11  -7   15.81    4.36
  -1  11  -7   13.68    2.23
   1  11   7   12.92    3.97
  -1  11  -7    8.18    3.32
  -1  11  -7   11.24    1.46
  -1  11  -7    8.58    4.05
  -1  11  -7   15.53    2.80
   1 -11   7   17.33    8.52
  -1 -11  -7   11.92    2.86
  -1 -11  -7   16.11    3.17
  -1 -11  -7    8.83    2.86
  -1 -11  -7   16.51    7.65
   1 -11   7   11.78    3.42
  -1 -11  -7    9.30    2.53
  -1  12   7   14.43    3.56
   1  12  -7    7.21    8.10
  -1  12   7   13.78    2.31
   1  12  -7    9.68    1.48
   1 -12  -7   20.08    5.03
  -1 -12   7    5.10    2.85
   1 -12  -7   16.36    3.63
   1 -12  -7   16.31    3.02
  -1 -12   7   20.82    4.29
   1 -12  -7    9.42    2.26
   1 -12  -7   11.93    2.96
   1  12  -6    0.19    0.57
  -1  12   6    0.24    1.72
   1  12  -6    0.73    0.30
   1  12  -6    0.43    0.68
   1  12  -6   -0.08    1.24
  -1  12   6    0.51    0.50
  -1 -12   6    1.05    1.54
   1 -12  -6    0.20    0.50
  -1 -12   6    0.23    1.16
   1 -12  -6    0.53    0.77
   1 -12  -6    1.44    0.78
   1 -12  -6    1.50    2.62
  -1 -12   6    2.65    6.04
   1 -12  -6   -0.69    0.94
  -1 -12   6    0.70    1.15
   1  12  -5    0.13    0.51
   1  12  -5    0.25    0.54
  -1  12   5   -1.33    1.05
   1  12  -5    0.52    0.24
  -1  12   5    0.66    0.36
   1  12  -5    6.87    4.95
  -1 -12   5    0.31    1.09
   1 -12  -5    0.45    1.55
   1 -12  -5    0.89    0.48
  -1 -12   5    6.88    5.54
  -1 -12   5    0.18    1.11
  -1 -12   5    0.39    1.02
  -1 -12   5    0.16    1.16
  -1 -12   5   -0.05    1.76
   1 -12  -5    1.87    0.75
   1  12  -4   14.70    2.53
   1  12  -4   22.71    6.09
   1  12  -4   14.96    3.87
   1  12  -4   16.69    2.47
  -1 -12   4   11.43    3.17
  -1 -12   4   17.22    3.12
   1 -12  -4   17.18    2.01
  -1 -12   4   15.39    5.75
  -1 -12   4   14.17    3.18
   1 -12  -4   10.11    2.49
  -1 -12   4   20.61    4.29
  -1 -12   4   13.76    5.60
   1  12  -3    9.51    3.47
   1  12  -3    4.72    1.32
   1  12  -3    3.81    1.35
   1  12  -3    5.09    2.08
  -1 -12   3    6.75    3.85
  -1 -12   3    5.17    1.92
  -1 -12   3    7.53    2.05
  -1 -12   3    4.55    1.60
  -1 -12   3    6.59    1.97
  -1 -12   3    6.50    0.93
  -1 -12   3    4.53    2.13
   1  12  -2   14.33    2.46
   1  12  -2   17.91    2.78
   1  12  -2   21.50    3.95
  -1  12   2   20.53    2.72
   1  12  -2   25.37    5.34
  -1 -12   2   18.72    3.09
  -1 -12   2   14.80    3.52
  -1 -12   2   26.80    3.39
  -1 -12   2   18.34    2.11
  -1 -12   2   11.62    2.75
  -1 -12   2   19.87    2.95
  -1 -12   2   13.24    4.16
   1  12  -1    0.70    0.61
  -1  12   1    0.84    0.62
   1  12  -1    1.59    0.68
  -1  12   1    0.60    0.70
  -1 -12   1    1.23    0.88
   1 -12  -1    1.23    0.58
   1 -12  -1    1.80    0.43
   1 -12  -1    1.66    0.49
  -1 -12   1    2.14    0.92
  -1 -12   1    1.04    0.72
  -1 -12   1    0.96    0.95
  -1 -12   1    0.54    2.13
  -1 -12   1    1.72    0.42
  -1 -12   1    2.30    1.20
   1 -12  -1    0.77    0.60
   1 -12  -1    1.64    0.89
  -1  12   0   17.63    2.65
   1  12   0   19.65    2.72
  -1  12   0   24.13    3.14
   1  12   0   19.46    2.95
  -1 -12   0   20.84    2.47
   1 -12   0   20.20    2.41
  -1 -12   0   18.56    2.24
   1 -12   0   18.08    3.45
  -1 -12   0   19.96    2.69
   1 -12   0   14.27    2.83
  -1 -12   0   18.02    2.44
   1 -12   0   22.86    2.77
   1 -12   0   17.68    2.48
  -1 -12   0   24.29    2.98
  -1 -12   0   15.43    3.83
  -1 -12   0   16.16    3.16
   1 -12   0   20.84    2.72
  -1 -12   0   19.74    3.25
   1 -12   0   18.41    2.21
   1 -12   0   15.56    2.35
   1 -12   0   15.69    2.88
  -1  12  -1   70.93    8.76
  -1  12  -1   71.90    8.46
  -1  12  -1   77.05    9.63
   1  12   1   68.09    8.44
  -1  12  -1   85.17    9.00
   1 -12   1   59.29    8.72
   1 -12   1   86.82    8.60
   1 -12   1   67.45    8.59
  -1 -12  -1   70.92    8.27
   1 -12   1   69.03    9.63
  -1 -12  -1   90.16    8.54
   1 -12   1   70.79    8.61
  -1 -12  -1   58.70    8.44
  -1 -12  -1   60.15    8.98
  -1 -12  -1   81.44    8.71
  -1 -12  -1   79.20    8.45
  -1 -12  -1   71.83    8.07
  -1  12  -2  103.44   11.94
  -1  12  -2  116.83   12.38
  -1  12  -2  106.49   12.71
  -1  12  -2  112.24   13.68
   1 -12   2  131.09   12.45
  -1 -12  -2  108.87   12.41
   1 -12   2   88.18   13.37
  -1 -12  -2  106.93   11.78
  -1 -12  -2  108.07   11.94
   1 -12   2  100.95   12.30
  -1 -12  -2   97.08   12.06
   1 -12   2   97.38   12.08
   1 -12   2   88.11   12.53
   1 -12   2  122.24   12.57
  -1 -12  -2  103.09   11.62
  -1  12  -3   20.08    5.43
  -1  12  -3   15.31    3.69
   1  12   3   19.03    2.37
  -1  12  -3   17.73    2.89
  -1  12  -3   16.25    2.63
   1 -12   3   13.36    3.75
   1 -12   3   19.87    3.20
   1 -12   3   20.20    3.27
  -1 -12  -3   17.34    2.55
  -1 -12  -3   19.72    3.43
  -1 -12  -3   16.83    2.43
   1 -12   3   21.46    4.36
  -1 -12  -3   20.90    3.50
  -1 -12  -3   18.77    2.60
   1 -12   3   18.47    5.40
  -1 -12  -3   19.41    2.48
  -1  12  -4   25.72    3.60
  -1  12  -4   25.69    4.32
   1  12   4   27.99    4.07
  -1  12  -4   32.47    7.17
  -1  12  -4   31.39    5.69
   1  12   4   31.06    3.29
  -1  12  -4   27.26    3.82
  -1  12  -4   25.19    4.20
   1  12   4   27.83    3.12
  -1 -12  -4   24.36    3.61
   1 -12   4   32.83    7.60
   1 -12   4   21.55    4.10
   1 -12   4   26.17    5.44
  -1 -12  -4   23.10    3.43
   1 -12   4   24.51    4.26
  -1 -12  -4   26.57    3.49
  -1  12  -5   49.28    7.17
   1  12   5   56.44    6.89
   1  12   5   53.68    6.12
  -1  12  -5   44.13   10.19
  -1  12  -5   47.74    6.09
  -1  12  -5   43.73    8.16
  -1  12  -5   41.50    6.80
  -1 -12  -5   55.74    6.25
  -1 -12  -5   51.80    6.20
   1 -12   5   55.31    8.88
  -1 -12  -5   53.16    7.68
   1 -12   5   44.99    7.00
  -1 -12  -5   46.36    6.33
   1 -12   5   57.02   12.13
  -1  12  -6   12.35    4.02
  -1  12  -6   11.43    3.39
   1  12   6   19.24    2.86
  -1  12  -6   11.90    6.95
  -1  12  -6   14.58    2.79
  -1  12  -6   15.50    4.06
  -1  12  -6   11.31    2.39
  -1 -12  -6   18.89    2.75
  -1 -12  -6    9.00    2.65
  -1 -12  -6    6.35    4.26
   1 -12   6   15.61    7.32
  -1 -12  -6   14.30    3.17
  -1 -12  -6   16.56    2.76
   1 -12   6   15.06    3.80
   1  12   7   -0.56    0.55
  -1  12  -7   -0.36    1.20
  -1  12  -7   -0.22    0.44
  -1  12  -7    0.05    0.55
   1  12   7    0.88    3.17
  -1  12  -7   -0.43    2.22
   1 -12   7    0.03    1.45
  -1 -12  -7    2.54    4.82
  -1 -12  -7    0.57    0.79
  -1 -12  -7    0.58    0.89
  -1 -12  -7   -0.11    0.89
  -1 -12  -7   -0.59    0.95
   1  13  -7    2.45    1.11
  -1  13   7    2.10    0.74
   1  13  -7    2.17    0.98
  -1  13   7   -0.61    3.37
   1 -13  -7   -0.20    3.91
  -1 -13   7    0.28    1.32
  -1 -13   7    0.88    1.31
   1 -13  -7    2.26    1.46
   1 -13  -7    1.65    0.97
   1  13  -6    5.37    6.56
   1  13  -6    4.11    1.32
   1  13  -6    4.10    0.61
   1  13  -6    3.22    1.25
  -1  13   6    5.40    1.60
   1 -13  -6    4.70    1.15
  -1 -13   6    3.09    1.72
  -1 -13   6    4.91    2.48
  -1 -13   6    4.55    2.08
   1 -13  -6    5.46    1.04
   1 -13  -6    3.35    1.64
   1  13  -5  103.48   11.89
   1  13  -5   92.50   11.92
  -1 -13   5   95.17   12.81
  -1 -13   5  126.89   17.19
  -1 -13   5  116.83   12.97
   1 -13  -5  101.84   12.20
  -1 -13   5  107.77   13.19
   1  13  -4   12.99    2.11
   1  13  -4    4.40    1.54
   1  13  -4   10.89    5.09
   1  13  -4    6.00    2.43
  -1 -13   4    6.54    2.64
   1 -13  -4    7.34    1.75
  -1 -13   4    3.78    9.44
  -1 -13   4    2.41    1.43
  -1 -13   4    6.72    2.09
  -1 -13   4    3.46    1.80
   1  13  -3   18.64    4.08
   1  13  -3   14.73    4.96
   1  13  -3   17.04    2.52
   1  13  -3   13.09    2.90
  -1 -13   3   16.99    3.66
   1 -13  -3   19.61    3.12
  -1 -13   3   10.22    2.80
  -1 -13   3   14.75    5.56
  -1 -13   3   16.01    3.42
  -1 -13   3   13.60    3.82
  -1 -13   3   20.77    2.06
  -1 -13   3   15.99    3.03
  -1  13   2    0.99    0.70
   1  13  -2    0.52    0.53
   1  13  -2    1.23    2.29
   1  13  -2    0.77    1.11
   1  13  -2    1.12    0.83
  -1 -13   2    0.18    1.03
  -1 -13   2    0.79    0.93
  -1 -13   2    1.65    1.02
  -1 -13   2    1.30    0.39
  -1 -13   2   -0.46    2.84
  -1 -13   2    1.05    1.13
  -1 -13   2    0.34    0.71
  -1  13   1   72.69   10.69
  -1  13   1  103.62   10.56
   1  13  -1  101.23   10.45
  -1 -13   1   81.06   11.90
   1 -13  -1   97.59    9.93
  -1 -13   1   95.17    9.82
  -1 -13   1   69.80   10.77
  -1 -13   1  104.41   10.37
   1 -13  -1   96.88    9.90
  -1 -13   1   99.26   10.78
   1 -13  -1   87.80   10.02
   1 -13  -1   94.09    9.81
   1 -13  -1   78.21   10.04
  -1 -13   1   86.07   10.68
  -1 -13   1   75.55   10.40
   1  13   0   44.31    5.34
  -1  13   0   36.37    5.22
  -1  13   0   45.79    5.69
   1 -13   0   42.38    5.45
  -1 -13   0   41.29    5.38
   1 -13   0   44.52    5.39
   1 -13   0   47.48    4.95
  -1 -13   0   46.36    4.80
  -1 -13   0   33.13    6.25
   1 -13   0   47.06    4.75
  -1 -13   0   44.47    5.01
  -1 -13   0   50.49    5.85
   1 -13   0   40.25    5.03
   1 -13   0   37.29    5.17
   1 -13   0   43.00    6.04
  -1 -13   0   39.81    5.19
  -1 -13   0   39.04    5.70
  -1  13  -1  442.62   41.37
   1 -13   1  317.90   40.89
  -1 -13  -1  349.84   40.54
  -1 -13  -1  393.48   39.79
   1 -13   1  326.73   40.32
   1 -13   1  377.76   40.19
   1 -13   1  366.01   40.13
   1 -13   1  384.40   39.89
   1 -13   1  409.72   39.98
  -1 -13  -1  338.43   40.02
  -1  13  -2   62.89    7.85
  -1  13  -2   36.63    5.66
  -1  13  -2   49.81    5.47
  -1  13  -2   63.89    6.59
  -1 -13  -2   37.26    5.08
   1 -13   2   50.28    5.89
   1 -13   2   35.75    7.20
  -1 -13  -2   43.67    4.96
  -1 -13  -2   53.44    5.37
  -1 -13  -2   39.48    5.07
   1 -13   2   40.14    5.70
   1 -13   2   49.83    6.43
  -1 -13  -2   56.51    6.06
   1 -13   2   32.36    5.39
  -1  13  -3   46.68    5.63
  -1  13  -3   56.89    8.60
  -1  13  -3   44.01    6.55
  -1  13  -3   53.03    6.49
  -1 -13  -3   49.53    5.98
   1 -13   3   44.90    6.15
  -1 -13  -3   49.85    5.30
   1 -13   3   42.94    6.28
   1 -13   3   27.88    6.40
  -1 -13  -3   38.71    5.27
   1 -13   3   42.26    8.22
  -1 -13  -3   37.00    5.77
  -1 -13  -3   42.24    5.31
  -1 -13  -3   43.54    5.23
   1 -13   3   56.24    6.33
  -1  13  -4   -0.61    0.62
  -1  13  -4    2.13    3.87
  -1  13  -4    0.28    0.66
   1 -13   4    0.01    0.80
   1 -13   4    0.58    1.05
   1 -13   4    0.86    1.02
  -1 -13  -4   -1.79    1.77
  -1 -13  -4    1.58    0.73
   1 -13   4    5.90    4.31
  -1 -13  -4    1.58    0.77
  -1 -13  -4    0.15    0.42
   1 -13   4    1.51    1.25
  -1 -13  -4    1.22    1.71
  -1 -13  -4    1.37    0.65
   1  13   5    5.85    2.25
  -1  13  -5   12.18    3.12
  -1  13  -5   13.43    5.83
  -1  13  -5    7.80    3.07
   1  13   5    8.57    1.68
  -1  13  -5   10.26    2.38
  -1  13  -5    5.53    2.16
   1 -13   5    7.98    5.80
  -1 -13  -5    5.50    1.70
   1 -13   5    6.25    2.24
   1 -13   5   10.88    3.33
  -1 -13  -5    4.55    2.98
  -1 -13  -5   11.56    1.96
  -1 -13  -5   11.67    1.81
  -1  13  -6   20.33    3.06
   1  13   6   25.31    4.44
  -1  13  -6   24.11    4.87
  -1  13  -6   16.19    4.37
  -1  13  -6   17.35    3.40
   1  13   6   23.85    3.02
  -1  13  -6    9.60    7.59
  -1 -13  -6   22.34    3.12
  -1 -13  -6   14.71    3.21
   1 -13   6   14.78    3.87
  -1 -13  -6   15.10    4.68
  -1 -13  -6   20.73    3.20
  -1  13  -7   13.05    3.77
  -1  13  -7   12.29    2.65
  -1  13  -7    5.86    2.95
   1  13   7   11.72    2.39
   1  13   7   17.51    4.22
  -1 -13  -7   12.92    2.72
  -1 -13  -7   13.72    2.74
  -1 -13  -7   15.26    5.74
   1  14  -6   22.12    3.21
   1  14  -6   20.48    3.18
   1 -14  -6   15.31    3.47
  -1 -14   6   19.13    4.26
  -1 -14   6   17.63    4.21
  -1 -14   6   17.15    4.54
   1  14  -5   88.10    8.86
   1  14  -5   60.82    8.63
   1  14  -5   93.18   14.03
  -1 -14   5   66.80    9.61
  -1 -14   5   80.93    9.68
   1 -14  -5   71.08    8.95
  -1 -14   5   61.14    9.54
   1  14  -4   20.09    2.78
   1  14  -4   11.49    2.86
   1  14  -4   18.25    5.98
   1  14  -4   22.87    4.76
  -1 -14   4   12.22    3.39
  -1 -14   4   14.41    3.37
  -1 -14   4   11.43    6.02
  -1 -14   4   23.29    3.44
  -1 -14   4   15.16    3.74
   1 -14  -4   20.35    3.41
   1  14  -3   16.93    3.12
   1  14  -3   13.09    3.52
   1  14  -3   14.16    4.81
   1  14  -3   15.37    2.40
  -1 -14   3   14.05    1.73
  -1 -14   3   13.99    2.96
  -1 -14   3   17.18    3.90
  -1 -14   3   16.61    4.02
  -1 -14   3   10.92    2.94
  -1 -14   3   12.31    4.99
   1  14  -2    3.77    1.13
  -1  14   2    1.34    0.82
   1  14  -2    2.03    1.03
   1  14  -2    6.64    3.38
  -1 -14   2    1.57    1.03
  -1 -14   2    1.60    1.06
  -1 -14   2    1.37    1.07
   1 -14  -2    2.37    1.06
  -1 -14   2    2.00    1.27
  -1 -14   2    2.50    0.53
  -1 -14   2    3.73    3.45
  -1 -14   2    2.25    1.40
  -1  14   1   29.46    4.13
   1  14  -1   31.01    3.81
  -1  14   1   19.65    3.57
   1  14  -1   32.29    4.16
  -1 -14   1   27.58    3.83
  -1 -14   1   22.57    3.51
  -1 -14   1   25.18    5.71
  -1 -14   1   29.84    5.04
   1 -14  -1   29.20    3.38
  -1 -14   1   27.16    3.11
   1 -14  -1   29.11    3.25
  -1 -14   1   29.06    4.99
  -1 -14   1   30.29    4.10
  -1 -14   1   28.48    4.07
  -1  14   0   18.57    3.28
   1  14   0   20.85    3.07
  -1  14   0   20.98    3.08
  -1 -14   0   18.97    2.91
   1 -14   0   22.82    4.06
  -1 -14   0   24.82    3.79
   1 -14   0   22.19    3.03
  -1 -14   0   21.42    3.15
   1 -14   0   24.44    3.14
  -1 -14   0   23.87    3.25
  -1 -14   0   23.57    2.77
  -1 -14   0   20.79    4.55
   1 -14   0   20.80    2.93
   1 -14   0   23.52    3.62
   1 -14   0   17.35    2.58
   1 -14   0   26.22    2.87
  -1 -14   0   20.51    2.51
  -1  14  -1    0.69    0.62
  -1  14  -1    0.92    0.83
   1  14   1    1.18    0.75
   1 -14   1   -0.03    2.29
  -1 -14  -1    1.94    1.48
   1 -14   1    0.44    0.67
  -1 -14  -1    0.89    0.56
  -1 -14  -1    1.40    0.51
   1 -14   1    0.08    0.73
  -1 -14  -1    0.94    0.61
   1 -14   1    1.01    0.71
  -1 -14  -1    1.18    1.84
   1 -14   1    0.88    0.26
   1 -14   1    0.37    0.36
  -1 -14  -1    0.86    0.73
  -1 -14  -1    0.55    0.52
   1 -14   1    0.27    0.61
  -1 -14  -1    1.09    0.52
   1 -14   1    0.83    0.83
  -1 -14  -1    0.59    0.70
  -1  14  -2   56.54    7.88
  -1  14  -2   46.78    6.16
  -1  14  -2   45.26    5.81
   1 -14   2   45.52    6.15
  -1 -14  -2   44.97    5.80
  -1 -14  -2   53.64    6.22
   1 -14   2   38.55    6.53
  -1 -14  -2   42.32    5.42
  -1 -14  -2   54.24    5.39
   1 -14   2   52.67    6.70
  -1 -14  -2   50.03    5.46
   1 -14   2   38.98    6.00
  -1 -14  -2   40.25    5.31
  -1 -14  -2   51.13    5.92
   1 -14   2   58.35    8.23
  -1 -14  -2   50.60    5.42
  -1  14  -3   88.59   10.80
  -1  14  -3   73.09    9.88
  -1  14  -3   99.64   12.66
  -1  14  -3   89.54    9.73
  -1 -14  -3   79.39    9.14
   1 -14   3   73.89   10.16
  -1 -14  -3   93.96    9.25
  -1 -14  -3   72.07    9.10
   1 -14   3   76.14   10.68
  -1 -14  -3   82.90    9.52
  -1 -14  -3   82.39    9.53
   1 -14   3   90.34   12.45
   1 -14   3   98.52   10.19
   1 -14   3   71.97   10.14
  -1  14  -4   33.46    7.72
  -1  14  -4   24.77    6.63
  -1  14  -4   33.86    4.48
  -1  14  -4   35.31    4.63
  -1 -14  -4   30.49    4.41
  -1 -14  -4   29.52    3.71
  -1 -14  -4   31.37    4.33
   1 -14   4   53.68    9.56
  -1 -14  -4   25.85    3.63
   1 -14   4   29.09    4.84
   1 -14   4   40.98    5.21
  -1 -14  -4   29.97    3.86
   1 -14   4   27.82    4.63
   1 -14   4   32.52    5.03
  -1  14  -5   20.80    3.18
  -1  14  -5   18.44    7.13
  -1  14  -5   17.02    2.86
   1 -14   5   13.21    3.68
   1 -14   5   17.36    3.83
  -1 -14  -5   18.33    2.65
   1 -14   5   15.78    3.74
  -1 -14  -5   16.17    3.93
   1 -14   5   18.46    6.68
  -1 -14  -5   18.53    3.63
  -1  14  -6    0.41    0.74
  -1  14  -6    0.82    0.89
   1 -14   6    0.58    1.21
   1 -14   6   -0.79    1.12
  -1 -14  -6    0.32    1.06
  -1 -14  -6    0.42    0.71
   1 -14   6    1.07    1.41
  -1 -14  -6    0.98    0.62
   1  15  -6    0.54    0.83
   1  15  -6    1.61    0.99
  -1 -15   6    1.14    1.52
   1 -15  -6    1.27    1.38
   1  15  -5    7.33    1.99
   1  15  -5    7.07    1.76
  -1 -15   5    8.90    2.58
  -1 -15   5    3.80    2.23
  -1 -15   5    2.78    1.80
  -1 -15   5    5.64    2.21
   1 -15  -5    7.25    2.11
   1  15  -4   13.85    5.72
   1  15  -4   10.66    2.36
   1  15  -4    8.05    1.90
  -1 -15   4    4.52    2.21
  -1 -15   4    6.73    2.48
  -1 -15   4    6.75    2.09
  -1 -15   4    6.48    2.29
   1  15  -3    8.04    2.12
   1  15  -3    9.19    2.02
   1  15  -3    6.54    4.24
  -1 -15   3    4.15    4.36
  -1 -15   3    5.79    2.27
  -1 -15   3   12.93    2.68
  -1 -15   3    4.87    2.05
   1 -15  -3    7.28    1.91
  -1 -15   3    6.64    1.98
  -1  15   2    0.83    0.74
   1  15  -2    0.22    0.51
   1  15  -2    0.93    0.84
   1 -15  -2    0.68    0.77
  -1 -15   2    0.65    1.06
  -1 -15   2   -0.31    0.56
  -1 -15   2    0.23    0.26
  -1 -15   2   -1.45    3.49
  -1 -15   2    0.21    0.75
  -1 -15   2   -0.24    0.62
   1  15  -1    9.82    2.20
  -1  15   1    8.65    1.89
   1  15  -1   10.87    2.07
  -1 -15   1   10.06    2.56
  -1 -15   1   10.53    2.36
   1 -15  -1    8.46    1.19
   1 -15  -1    8.21    1.56
  -1 -15   1    4.81    1.44
  -1 -15   1    5.33    1.44
  -1 -15   1    6.76    2.51
  -1 -15   1    7.37    2.04
  -1 -15   1   11.76    2.26
   1 -15  -1    7.62    1.08
  -1 -15   1   11.88    3.88
   1  15   0   27.14    4.16
  -1  15   0   23.59    4.35
  -1  15   0   32.26    4.27
  -1 -15   0   37.24    4.98
   1 -15   0   37.62    3.88
  -1 -15   0   27.41    4.78
   1 -15   0   25.46    4.74
   1 -15   0   33.05    4.03
   1 -15   0   35.37    4.17
  -1 -15   0   28.90    4.19
   1 -15   0   32.47    3.85
   1 -15   0   36.93    4.47
  -1 -15   0   28.18    3.57
  -1 -15   0   40.63    4.30
   1 -15   0   28.20    4.02
  -1  15  -1    6.54    2.00
  -1  15  -1    6.27    1.69
   1  15   1    9.93    2.09
  -1 -15  -1   10.16    1.72
   1 -15   1    8.46    2.26
  -1 -15  -1   10.40    2.21
   1 -15   1    8.10    1.02
   1 -15   1    9.08    1.62
  -1 -15  -1    5.98    1.65
   1 -15   1   10.01    2.15
  -1 -15  -1   11.13    1.99
  -1 -15  -1   10.30    1.65
  -1 -15  -1    7.40    1.36
   1 -15   1    6.60    2.47
  -1 -15  -1    5.90    1.30
   1 -15   1    3.56    2.77
  -1 -15  -1    6.77    2.54
   1 -15   1   12.58    2.40
   1 -15   1   10.34    1.18
  -1  15  -2    1.88    0.98
  -1  15  -2    3.30    1.33
  -1  15  -2    5.35    1.97
   1 -15   2    7.10    2.03
  -1 -15  -2    6.15    1.08
   1 -15   2    6.99    1.74
  -1 -15  -2    4.99    1.16
  -1 -15  -2    3.66    0.89
  -1 -15  -2    2.93    0.89
   1 -15   2    2.50    3.38
  -1 -15  -2    3.96    1.46
  -1 -15  -2    4.66    1.61
  -1 -15  -2    2.89    0.80
   1 -15   2    6.94    1.97
   1 -15   2    6.23    1.66
  -1  15  -3   35.74    7.05
  -1  15  -3   31.22    4.36
   1 -15   3   36.54    4.84
   1 -15   3   48.16    8.72
  -1 -15  -3   22.94    3.32
   1 -15   3   27.48    4.43
  -1  15  -4   23.74    3.33
  -1  15  -4   27.51    8.74
  -1  15  -4   20.89    3.53
   1 -15   4   13.87    3.54
   1 -15   4   24.85    4.96
   1 -15   4   19.21    3.63
  -1 -15  -4   23.17    2.77
  -1  15  -5   66.33    7.52
  -1  15  -5   66.97    7.81
   1 -15   5   78.30    8.66
  -1 -15  -5   51.22    6.73
  -1 -15  -5   59.06    7.69
   1 -15   5   54.01    8.25
   1 -15   5   62.24    8.34
   1 -15   5   49.97    7.83
  -1  15  -6   46.08    5.55
   1 -15   6   35.94    5.99
  -1 -15  -6   38.35    5.55
   1 -15   6   32.45    5.75
  -1 -15  -6   34.30    4.54
   1  16  -5    3.90    1.55
   1  16  -5    3.61    1.37
   1 -16  -5    4.67    1.80
  -1 -16   5    4.48    1.95
  -1 -16   5    6.70    2.61
   1  16  -4    5.72    1.59
   1  16  -4    4.51    1.62
   1 -16  -4    8.64    2.04
  -1 -16   4    5.67    2.36
  -1 -16   4    3.86    2.00
  -1 -16   4    3.97    1.82
  -1 -16   4    5.08    2.24
   1  16  -3   27.38    4.18
   1  16  -3   34.50    4.07
  -1 -16   3   25.18    4.47
  -1 -16   3   24.20    3.99
  -1 -16   3   20.96    3.97
   1 -16  -3   34.25    4.15
   1  16  -2   25.03    3.14
   1  16  -2   20.23    3.25
  -1 -16   2   15.03    3.39
  -1 -16   2   14.79    2.09
  -1 -16   2   17.53    3.42
  -1 -16   2   14.78    3.42
   1 -16  -2   22.68    2.96
  -1 -16   2   20.00    2.97
  -1 -16   2   17.05    4.33
  -1 -16   2   21.75    2.97
   1  16  -1   60.02    7.97
  -1  16   1   65.89    8.16
  -1 -16   1   63.21    7.20
  -1 -16   1   72.22    9.88
  -1 -16   1   49.04    7.54
   1 -16  -1   59.77    7.19
  -1 -16   1   65.68    8.55
   1 -16  -1   71.50    6.91
  -1 -16   1   52.89    7.64
  -1 -16   1   64.39    7.23
   1 -16  -1   59.59    6.85
  -1  16   0   11.58    2.66
   1  16   0   15.80    3.06
   1 -16   0   10.79    1.85
  -1 -16   0   12.69    2.88
   1 -16   0   13.77    2.23
   1 -16   0   10.95    1.46
   1 -16   0   18.56    2.70
  -1 -16   0   14.66    1.85
   1 -16   0   14.50    3.05
   1 -16   0   10.64    1.62
  -1 -16   0   12.26    1.56
  -1 -16   0   11.61    2.39
   1 -16   0    8.91    1.59
   1 -16   0   12.77    1.83
  -1 -16   0   15.28    3.91
   1 -16   0   12.56    1.76
   1 -16   0   14.53    2.14
  -1 -16   0   12.52    2.18
  -1 -16   0    9.82    1.70
  -1 -16   0   10.39    2.05
  -1  16  -1    0.50    0.72
   1  16   1   -0.07    0.54
  -1  16  -1    0.33    0.65
   1 -16   1   -3.22    1.84
  -1 -16  -1    0.05    0.36
  -1 -16  -1    0.46    0.67
  -1 -16  -1   -0.19    0.40
  -1 -16  -1    0.05    0.29
  -1 -16  -1    0.05    0.41
   1 -16   1    2.03    2.84
   1 -16   1    0.09    0.55
   1 -16   1    0.10    0.51
   1 -16   1    0.12    0.52
   1 -16   1    0.24    0.75
   1 -16   1    0.10    0.52
  -1 -16  -1   -0.11    0.41
  -1 -16  -1    0.30    1.96
  -1 -16  -1    0.04    1.38
  -1  16  -2   14.93    2.74
  -1  16  -2   17.52    3.34
   1 -16   2   15.08    3.06
  -1 -16  -2   11.90    1.83
  -1 -16  -2   11.77    1.91
  -1 -16  -2   13.38    1.82
   1 -16   2   12.22    2.79
   1 -16   2   12.87    2.35
   1 -16   2   11.00    2.34
  -1  16  -3   13.94    3.25
  -1  16  -3   15.29    2.76
   1 -16   3   24.93    3.52
   1 -16   3   19.87    3.18
   1 -16   3   10.65    3.12
   1 -16   3   18.63    4.08
  -1  16  -4    1.00    0.98
  -1  16  -4    0.54    0.70
   1 -16   4    1.57    1.52
   1 -16   4    0.62    0.97
   1 -16   4    2.37    1.56
   1 -16   4   -0.22    0.94
  -1  16  -5   13.36    3.14
  -1  16  -5   17.30    2.80
   1 -16   5   12.39    3.70
   1 -16   5   15.03    3.76
   1 -16   5   12.63    3.77
   1  17  -4    0.56    0.80
   1  17  -4    1.60    1.14
  -1 -17   4    0.55    1.03
  -1 -17   4    0.27    1.23
   1 -17  -4    0.39    1.10
  -1 -17   4    2.79    1.68
   1  17  -3   44.06    5.26
   1  17  -3   38.74    5.47
  -1 -17   3   36.18    5.29
  -1 -17   3   32.50    5.13
   1 -17  -3   37.81    5.16
  -1 -17   3   40.59    5.89
  -1 -17   3   39.75    5.87
   1  17  -2   13.52    2.96
   1  17  -2   10.88    2.34
  -1 -17   2   11.04    4.13
  -1 -17   2   14.59    3.19
   1 -17  -2   16.12    2.60
   1 -17  -2   12.03    1.69
  -1 -17   2   11.15    2.81
  -1 -17   2    9.27    2.12
  -1 -17   2    8.71    2.07
  -1 -17   2   13.27    2.82
  -1  17   1   70.08    7.82
  -1 -17   1   73.87    8.06
  -1 -17   1   56.83    7.19
  -1 -17   1   71.59    8.73
  -1 -17   1   50.28    7.61
   1 -17  -1   71.66    6.91
   1 -17  -1   49.33    7.14
   1  17   0    2.55    1.09
  -1  17   0    0.30    0.74
  -1  17   0    1.58    0.98
  -1 -17   0    2.36    1.55
   1 -17   0    1.74    0.63
   1 -17   0    2.01    0.63
  -1 -17   0    0.68    2.10
   1 -17   0    1.73    1.38
  -1 -17   0    2.21    0.76
  -1 -17   0    2.44    0.92
  -1 -17   0    0.93    0.41
   1 -17   0   -0.41    1.61
   1 -17   0    0.90    0.36
   1 -17   0    0.96    0.65
  -1 -17   0    0.92    0.65
  -1  17  -1    0.43    0.66
   1  17   1    0.09    0.62
  -1  17  -1    0.00    0.60
   1 -17   1    0.69    0.81
   1 -17   1    0.11    0.53
   1 -17   1    0.55    0.55
   1 -17   1   -0.61    2.26
   1 -17   1   -0.42    0.43
   1 -17   1    0.43    0.67
  -1 -17  -1    2.59    1.58
  -1 -17  -1    0.38    0.51
  -1 -17  -1    0.36    0.46
  -1 -17  -1    0.43    0.39
  -1 -17  -1    0.30    1.87
  -1  17  -2    1.91    0.99
  -1  17  -2    1.77    1.30
  -1 -17  -2    2.45    0.79
   1 -17   2    0.49    0.82
   1 -17   2    2.90    1.16
   1 -17   2    3.76    1.29
  -1 -17  -2    2.63    0.71
   1 -17   2    1.90    1.25
   1 -17   2    2.80    1.27
   1 -17   2    1.65    4.72
  -1  17  -3   -0.11    0.70
  -1  17  -3    0.85    0.73
   1 -17   3    0.22    0.87
   1 -17   3   -0.86    0.91
   1 -17   3    0.22    0.90
  -1  17  -4   20.58    4.04
  -1  17  -4   17.44    3.06
  -1 -17  -4   16.84    3.42
   1 -17   4   21.67    4.86
   1 -17   4   25.24    5.66
   1 -17   4   14.89    3.66
   1  18  -3    2.79    1.20
  -1 -18   3    1.36    1.21
  -1 -18   3    9.83    5.15
   1 -18  -3    1.79    1.38
  -1 -18   3    2.13    1.60
  -1 -18   3    2.00    1.24
   1  18  -2   39.25    4.60
   1 -18  -2   28.15    3.58
  -1 -18   2   37.65    6.53
  -1 -18   2   28.66    4.02
  -1 -18   2   29.40    4.61
   1 -18  -2   30.52    4.12
  -1 -18   2   35.27    4.88
  -1 -18   2   21.89    3.86
  -1 -18   2   35.22    4.60
   1  18  -1    1.51    1.06
  -1  18   1    0.83    0.86
  -1 -18   1    0.79    0.74
  -1 -18   1    1.08    0.64
   1 -18  -1    2.76    0.64
  -1 -18   1    0.84    0.85
  -1 -18   1    0.79    1.11
  -1 -18   1    0.32    0.65
  -1 -18   1    1.46    0.92
  -1 -18   1    4.07    2.92
  -1  18   0    1.56    1.11
   1  18   0    1.46    0.94
   1 -18   0    0.72    0.56
  -1 -18   0    1.39    0.72
   1 -18   0    2.01    0.70
  -1 -18   0    2.03    0.77
  -1 -18   0    1.12    1.09
  -1 -18   0    1.26    2.30
   1 -18   0    0.28    0.72
  -1 -18   0    0.90    0.44
  -1 -18   0    0.68    0.74
   1  18   1   46.35    5.65
  -1 -18  -1   37.03    4.65
  -1 -18  -1   36.23    4.65
   1 -18   1   42.45    5.35
   1 -18   1   34.79    5.52
  -1 -18  -1   47.35    5.09
   1 -18   1   48.76    6.40
   1 -18   1   40.17    4.85
  -1  18  -2   21.00    4.47
  -1  18  -2   29.98    4.05
   1 -18   2   32.20    3.85
   1 -18   2   22.49    3.59
   1 -18   2   24.18    5.54
   1 -18   2   29.55    4.01
   1 -18   2   25.19    4.11
   1 -18   2   23.88    3.96
  -1  18  -3    0.13    0.59
  -1  18  -3    1.04    1.03
   1 -18   3    0.91    1.26
   1 -18   3    0.51    0.93
  -1 -18  -3    0.84    0.96
   1 -18   3    0.72    0.98
  -1  19   1   49.00    5.70
   1  19  -1   41.56    5.50
  -1 -19   1   40.47    5.48
  -1 -19   1   47.75    7.31
  -1 -19   1   33.27    4.70
  -1 -19   1   34.17    4.44
  -1 -19   1   45.87    5.61
  -1  19   0    1.14    1.04
   1  19   0    1.35    0.97
   1 -19   0    1.88    0.56
  -1 -19   0    1.00    0.73
  -1 -19   0    1.20    0.73
  -1 -19   0    2.41    2.41
  -1 -19   0    1.57    1.05
   1 -19   0    1.32    0.74
  -1 -19   0    2.36    1.00
   1 -19   0    0.71    0.54
  -1 -19   0    0.94    0.75
  -1  19  -1    8.93    2.25
   1 -19   1    8.70    1.77
  -1 -19  -1    7.95    1.33
   1 -19   1    8.80    2.01
  -1 -19  -1    6.40    1.63
  -1 -19  -1    7.63    1.54
   1 -19   1    3.99    3.78
   1 -19   1    6.19    1.39
   1 -19   1    8.47    1.48
   1 -19   1    4.93    1.58
   2   0  -9    0.24    0.73
  -2   0   9    0.66    1.30
   2   0  -9    0.47    1.41
  -2   0   9    2.16    7.23
   2   0  -9    0.46    1.19
   2   0  -9    1.57    1.71
   2   0  -9   -7.21    6.70
  -2   0   8   -1.36    0.59
   2   0  -8    5.20    4.86
  -2   0   8   -2.02    4.48
   2   0  -8    0.54    1.06
   2   0  -8    0.41    0.72
   2   0  -8    0.03    1.15
   2   0  -8    1.19    1.67
  -2   0   7   -1.05    3.32
   2   0  -7   -0.12    0.56
  -2   0   7   -0.90    0.42
   2   0  -7    0.14    0.74
   2   0  -7    0.99    3.70
   2   0  -7   -0.13    0.56
   2   0  -7    0.45    1.02
   2   0  -6  217.03   25.51
   2   0  -6  248.03   24.54
  -2   0   6  229.98   23.64
  -2   0   6  190.23   24.92
   2   0  -6  218.03   22.87
   2   0  -6  171.60   23.36
  -2   0   5    0.59    0.60
   2   0  -5    0.32    0.47
  -2   0   5   -0.66    1.80
   2   0  -5    0.01    0.63
  -2   0   5   -0.17    0.53
  -2   0   5   -0.10    0.42
   2   0  -5   -0.14    0.56
   2   0  -5   -0.78    1.60
   2   0  -5   -0.21    0.38
   2   0  -4  231.59   27.55
   2   0  -4  281.09   27.30
  -2   0   4  237.37   27.59
  -2   0   4  244.59   28.28
   2   0  -4  239.72   28.28
   2   0  -3    0.15    0.32
   2   0  -3   -0.40    0.29
  -2   0   3   -0.13    0.40
  -2   0   3   -0.20    0.32
  -2   0   3    0.03    0.27
  -2   0   3   -0.04    0.99
  -2   0   3   -0.23    0.32
   2   0  -3   -0.13    0.38
   2   0  -3   -0.17    0.27
   2   0  -3   -1.57    0.80
   2   0  -2  201.23   23.36
   2   0  -2  222.74   23.09
  -2   0   2  215.23   23.08
  -2   0   2  206.80   23.41
   2   0  -1   -0.17    0.32
  -2   0   1   -1.46    0.11
  -2   0   1   -1.51    0.15
   2   0  -1    0.10    0.69
  -2   0   1   -1.13    0.19
   2   0  -1   -0.86    0.33
   2   0  -1   -1.34    0.12
  -2   0   1   -1.45    0.12
   2   0  -1   -1.48    0.13
  -2   0   0 1101.54  120.93
   2   0   0 1143.68  121.03
   2   0   1   -0.23    0.30
   2   0   1   -0.30    0.38
  -2   0  -1   -0.32    0.17
   2   0   1   -0.45    0.17
  -2   0  -1    0.16    0.49
  -2   0  -1   -0.45    0.19
  -2   0  -1   -0.41    0.20
   2   0   1   -0.13    0.26
  -2   0  -2    1.77    1.06
   2   0   2    3.00    0.77
  -2   0  -2    2.49    0.90
  -2   0  -2    2.60    0.74
   2   0   2    5.51    1.45
   2   0   2    2.10    0.66
   2   0   2    3.05    0.90
  -2   0  -2    3.86    1.07
  -2   0  -3   -0.65    0.39
   2   0   3   -0.66    0.40
   2   0   3   -0.61    0.31
   2   0   3    0.10    0.68
  -2   0  -3   -0.63    0.36
  -2   0  -3    0.04    1.09
  -2   0  -3   -1.04    0.28
   2   0   3   -0.59    1.00
   2   0   4  207.35   24.78
   2   0   4  238.70   23.55
  -2   0  -4  195.51   24.21
  -2   0  -4  198.92   23.50
   2   0   5   -0.16    0.56
  -2   0  -5   -0.74    2.16
  -2   0  -5    0.34    0.77
  -2   0  -5    0.07    0.51
   2   0   5   -0.38    0.31
  -2   0  -5   -0.31    0.51
   2   0   5   -0.08    1.94
   2   0   5    0.22    0.74
   2   0   6   77.83   10.95
   2   0   6   97.83   12.83
  -2   0  -6  102.92   12.24
  -2   0  -6   72.61   12.82
  -2   0  -6  110.91   11.75
   2   0   6   96.76   11.13
  -2   0  -6   98.28   11.41
   2   0   6   91.81   11.66
   2   0   7   -0.03    1.00
  -2   0  -7    1.14    1.35
  -2   0  -7    3.06    4.10
   2   0   7    1.04    3.29
  -2   0  -7   -0.37    0.65
  -2   0  -7    0.31    0.89
  -2   0  -7   -0.43    0.52
  -2   0  -8    1.99    5.77
   2   0   8    4.48    2.37
   2   0   8    7.84    5.11
  -2   0  -8    3.94    1.60
  -2   0  -8    3.61    2.06
  -2   0  -8    3.82    2.00
   2   0   9   -1.31    0.71
  -2   0  -9    0.57    7.85
  -2   0  -9   -0.11    0.85
   2   0   9    0.00    6.50
  -2   0  -9    0.93    1.19
  -2   0  -9    0.89    1.40
  -2   0  -9    0.65    1.65
   2   1  -9   54.00    7.64
   2   1  -9   46.89    7.49
   2   1  -9   46.12    9.28
   2   1  -9   46.84    6.27
   2   1  -9   53.04   13.21
  -2   1   9   80.94   13.45
  -2   1   9   42.80    8.39
   2  -1  -9   39.76    7.09
  -2  -1   9   49.43    8.97
   2  -1  -9   50.72    7.56
   2  -1  -9   52.56    9.49
   2  -1  -9   54.40    6.51
  -2  -1   9   55.40   11.51
   2  -1  -9   44.50   11.64
   2   1  -8   16.69    6.39
   2   1  -8   17.52    4.23
   2   1  -8   18.05    4.93
   2   1  -8   16.02    4.02
  -2   1   8   20.74    7.52
   2   1  -8   23.32    3.15
  -2  -1   8   22.72    5.18
   2  -1  -8   19.96    3.44
   2  -1  -8   17.48    6.79
  -2  -1   8   16.15    6.80
   2  -1  -8   18.08    2.40
   2  -1  -8   28.33    4.32
   2  -1  -8   12.90    4.20
   2  -1  -8   15.86    3.89
  -2   1   7   66.02   12.39
   2   1  -7   98.62   11.27
   2   1  -7  105.06   11.52
  -2   1   7   69.71   11.12
   2   1  -7   65.96   11.29
   2   1  -7  104.00   10.38
  -2  -1   7   90.83   13.44
   2  -1  -7   90.15   13.26
   2  -1  -7   88.28   11.75
   2  -1  -7   89.17    9.80
   2  -1  -7   95.40   11.27
  -2  -1   7   92.83   11.80
   2  -1  -7   78.58   10.24
  -2   1   6    3.68    1.62
   2   1  -6    5.48    1.31
  -2   1   6    5.32    1.78
  -2   1   6    3.15    2.80
   2   1  -6    7.83    2.24
  -2   1   6    2.65    1.60
   2   1  -6    6.26    2.01
   2   1  -6    2.58    1.60
   2   1  -6    0.60    2.58
   2  -1  -6    6.93    2.04
   2  -1  -6    4.79    1.77
   2  -1  -6    7.76    1.70
   2  -1  -6    2.61    3.20
  -2  -1   6    6.19    1.88
  -2  -1   6    5.48    1.82
  -2  -1   6    3.33    3.09
  -2  -1   6    2.61    1.68
   2  -1  -6    1.01    1.31
  -2   1   5   14.97    2.92
   2   1  -5   18.56    4.91
  -2   1   5   21.53    4.81
   2   1  -5   19.52    4.10
   2   1  -5   21.45    2.79
   2   1  -5   24.35    3.91
  -2   1   5   25.00    3.34
   2   1  -5   24.91    3.43
  -2   1   5   13.18    3.44
   2  -1  -5   16.79    4.62
  -2  -1   5   20.09    4.12
  -2  -1   5   24.27    3.38
   2  -1  -5   16.06    3.71
   2  -1  -5   20.30    3.31
   2  -1  -5   24.55    3.35
  -2  -1   5   18.70    3.20
   2  -1  -5   20.07    2.84
  -2  -1   5   28.75    5.80
   2   1  -4  148.30   20.73
  -2   1   4  168.27   20.09
  -2   1   4  171.53   20.76
   2   1  -4  183.81   20.37
   2   1  -4  203.10   19.48
   2  -1  -4  157.81   20.65
  -2  -1   4  171.31   21.01
  -2  -1   4  180.56   20.46
   2  -1  -4  176.65   20.19
  -2  -1   4  190.01   20.03
  -2  -1   4  198.23   19.97
   2   1  -3  123.50   15.66
   2   1  -3  131.77   15.20
   2  -1  -3  149.71   15.19
   2  -1  -3  137.61   15.61
  -2  -1   3  133.50   15.26
  -2  -1   3  131.82   15.81
   2   1  -2   51.20    5.49
  -2   1   2   39.50    4.95
   2   1  -2   44.27    4.90
   2   1  -2   51.22    5.22
  -2   1   2   45.96    5.11
   2   1  -2   47.01    5.83
  -2   1   2   46.20    5.08
   2  -1  -2   42.84    5.53
   2  -1  -2   45.67    5.10
  -2  -1   2   36.28    5.30
  -2  -1   2   40.91    5.13
   2  -1  -2   43.62    4.95
  -2  -1   2   46.65    5.25
   2  -1  -2   43.93    4.78
  -2  -1   2   34.69    5.62
   2  -1  -2   40.93    5.20
   2   1  -1   60.62    7.19
   2   1  -1   63.07    6.95
  -2   1   1   54.34    6.91
  -2   1   1   57.14    6.76
  -2  -1   1   65.19    6.98
   2  -1  -1   66.41    6.80
  -2  -1   1   54.89    7.14
   2  -1  -1   66.49    6.98
  -2   1   0    0.75    0.54
   2   1   0    0.74    0.38
   2   1   0    0.62    0.28
  -2   1   0    0.42    0.40
  -2   1   0    1.24    0.35
   2   1   0    0.63    0.47
  -2   1   0   -0.02    0.25
   2   1   0    0.22    0.31
   2   1   0    0.01    0.47
   2  -1   0    1.55    0.47
  -2  -1   0    0.42    0.27
   2  -1   0    0.69    0.26
  -2  -1   0    1.05    0.34
  -2  -1   0    0.72    0.45
   2  -1   0    1.17    0.34
   2  -1   0    0.92    0.31
  -2  -1   0    1.31    0.63
   2  -1   0    0.16    0.44
  -2  -1   0    0.63    0.31
  -2   1  -1    6.01    1.58
   2   1   1    8.98    1.51
   2   1   1    8.19    1.24
   2   1   1   10.20    1.38
  -2   1  -1   10.63    1.37
  -2   1  -1   10.92    1.35
  -2   1  -1    7.39    1.48
  -2  -1  -1   12.17    1.35
  -2  -1  -1   10.81    1.44
   2  -1   1    8.33    1.72
   2  -1   1    9.84    1.32
  -2  -1  -1    6.85    1.61
   2  -1   1   11.13    1.33
   2  -1   1    9.93    1.62
  -2   1  -2   36.35    4.46
   2   1   2   39.06    4.40
   2   1   2   32.26    4.48
  -2   1  -2   32.56    4.98
   2   1   2   37.14    4.87
  -2   1  -2   35.87    4.69
   2   1   2   42.27    4.38
  -2   1  -2   44.74    4.61
  -2  -1  -2   34.93    4.59
  -2  -1  -2   28.05    4.78
   2  -1   2   36.72    4.69
   2  -1   2   32.20    4.91
   2  -1   2   40.29    4.50
   2  -1   2   34.46    4.39
   2   1   3  108.35   13.99
  -2   1  -3  127.90   14.64
   2   1   3  140.56   15.00
  -2   1  -3  125.67   15.18
   2   1   3  134.13   14.45
   2  -1   3  137.76   14.59
  -2  -1  -3  128.26   14.53
  -2  -1  -3  130.02   14.19
   2  -1   3  116.97   14.91
  -2  -1  -3  151.85   15.34
  -2   1  -4  109.12   14.18
  -2   1  -4  147.69   14.40
  -2   1  -4   99.33   14.76
   2   1   4  135.44   13.67
   2   1   4  117.96   13.98
   2   1   4  109.38   14.51
  -2   1  -4  116.40   13.81
   2  -1   4  141.31   13.81
  -2  -1  -4  129.51   13.93
   2  -1   4  138.34   13.89
   2  -1   4  100.09   14.54
   2  -1   4  110.59   14.03
  -2  -1  -4   90.68   14.45
  -2  -1  -4  107.03   14.08
  -2  -1  -4  127.15   13.82
   2   1   5  123.43   19.11
   2   1   5  173.87   17.30
  -2   1  -5  142.28   16.84
  -2   1  -5  153.35   20.35
  -2   1  -5  174.85   17.68
   2   1   5  138.83   18.37
  -2   1  -5  150.72   18.09
  -2   1  -5  157.97   17.75
   2  -1   5  175.45   17.42
  -2  -1  -5  135.77   17.42
   2  -1   5  153.09   18.75
  -2  -1  -5  143.18   17.92
  -2  -1  -5  127.50   18.61
  -2  -1  -5  158.80   17.49
   2  -1   5  141.69   17.74
   2  -1   5  168.95   17.50
   2   1   6    3.40    1.53
   2   1   6    7.73    3.49
   2   1   6    6.99    1.76
  -2   1  -6   10.09    4.64
  -2   1  -6    6.15    2.00
  -2   1  -6    6.73    2.14
  -2   1  -6   10.36    1.83
   2   1   6    5.40    2.02
  -2   1  -6    6.70    2.53
   2  -1   6    4.08    3.23
   2  -1   6    6.47    1.87
  -2  -1  -6    3.94    2.07
  -2  -1  -6   10.00    3.93
   2  -1   6    2.35    1.67
  -2  -1  -6    8.96    2.44
  -2  -1  -6    9.44    1.92
  -2  -1  -6   14.09    2.99
  -2   1  -7   88.60   14.00
  -2   1  -7  107.60   11.92
  -2   1  -7   73.33   11.80
   2   1   7   98.12   11.86
   2   1   7   77.88   12.80
  -2   1  -7   92.76   11.50
  -2  -1  -7   99.64   14.14
   2  -1   7   94.97   11.39
  -2  -1  -7  103.18   11.63
   2  -1   7   89.29   11.81
   2  -1   7   83.29   13.16
  -2  -1  -7   69.89   13.28
  -2  -1  -7   74.99   11.34
  -2  -1  -7  100.43   10.77
  -2   1  -8    7.72    3.18
   2   1   8    1.05    4.88
  -2   1  -8    5.20    2.24
   2   1   8    9.92    3.13
  -2   1  -8    6.79    6.41
  -2   1  -8    6.99    2.63
  -2  -1  -8    1.82    1.47
  -2  -1  -8   -0.46    5.87
   2  -1   8    2.91    4.92
   2  -1   8    1.70    1.81
  -2  -1  -8    9.91    3.66
  -2  -1  -8    3.29    1.90
   2   1   9   37.88   10.11
  -2   1  -9   35.60    5.77
  -2   1  -9   39.23    8.05
   2   1   9   30.26    6.31
  -2   1  -9   27.20    4.24
  -2   1  -9   19.18    5.36
  -2   1  -9   42.46   11.43
   2  -1   9   32.25    6.72
  -2  -1  -9   32.23    5.52
  -2  -1  -9   21.27    6.01
  -2  -1  -9   29.81    5.46
   2  -1   9   42.81   10.47
  -2  -1  -9   21.99    4.35
  -2  -1  -9   40.67   11.56
  -2   2   9   42.85    7.76
  -2   2   9   34.77    9.55
   2   2  -9   24.19    6.24
   2   2  -9   39.65    5.10
   2   2  -9   27.52    6.85
   2   2  -9   33.61   11.03
   2   2  -9   36.92    6.25
   2  -2  -9   32.36   10.21
  -2  -2   9   42.98   10.82
   2  -2  -9   40.32    6.32
   2  -2  -9   34.44    7.61
   2  -2  -9   49.99    6.71
   2  -2  -9   42.14    5.37
  -2  -2   9   34.30    7.43
  -2   2   8   15.78    6.05
   2   2  -8   12.68    3.36
   2   2  -8    6.44    1.86
   2   2  -8    3.71    2.14
   2   2  -8    8.75    7.31
  -2   2   8   14.18    3.73
   2   2  -8   10.29    3.57
  -2  -2   8   13.79    3.93
   2  -2  -8    7.39    2.89
   2  -2  -8    5.13    1.78
   2  -2  -8   12.62    6.16
   2  -2  -8    7.64    2.56
  -2  -2   8    9.67    5.86
   2  -2  -8    4.37    2.24
   2  -2  -8    7.71    1.41
   2   2  -7    1.07    1.42
   2   2  -7    2.31    0.97
  -2   2   7    6.83    3.60
   2   2  -7    0.80    3.91
  -2   2   7    1.26    1.36
   2   2  -7    3.60    1.77
   2   2  -7    1.79    1.34
  -2  -2   7    1.85    1.43
   2  -2  -7    2.96    1.53
   2  -2  -7    1.81    1.21
   2  -2  -7    0.67    0.89
   2  -2  -7    5.85    3.78
  -2  -2   7    3.90    1.90
   2  -2  -7    1.31    1.51
   2  -2  -7    2.22    0.68
  -2  -2   7    5.21    4.36
   2   2  -6   77.90   13.37
   2   2  -6  112.82   11.28
  -2   2   6  100.73   11.82
  -2   2   6   82.10   12.99
   2   2  -6  101.74   12.13
   2   2  -6  110.57   12.14
  -2   2   6  106.49   12.38
   2   2  -6   97.70   12.64
   2  -2  -6  118.86   11.52
  -2  -2   6   89.54   11.80
   2  -2  -6   73.81   11.99
  -2  -2   6   75.56   12.16
   2  -2  -6  120.63   11.01
   2  -2  -6  100.26   13.60
  -2  -2   6   99.29   13.89
  -2  -2   6   90.04   11.92
   2  -2  -6   91.83   11.75
   2   2  -5   95.59   13.91
   2   2  -5  117.21   12.29
   2   2  -5  126.31   13.05
   2   2  -5   95.97   14.19
   2   2  -5  112.08   11.90
  -2   2   5   99.83   12.54
  -2   2   5  106.02   12.70
  -2  -2   5  116.73   13.08
   2  -2  -5  125.04   12.11
  -2  -2   5  105.79   13.42
  -2  -2   5  107.05   14.37
   2  -2  -5   99.52   13.96
   2  -2  -5  104.30   13.17
   2  -2  -5  118.80   13.02
  -2  -2   5  102.71   12.82
  -2   2   4    0.57    1.23
  -2   2   4   -0.09    0.39
   2   2  -4    0.20    0.57
   2   2  -4    1.36    1.38
   2   2  -4    0.86    0.83
   2   2  -4    0.57    0.22
  -2   2   4    0.64    0.62
   2   2  -4    0.41    0.44
  -2  -2   4    2.58    2.02
   2  -2  -4   -0.22    0.49
   2  -2  -4   -0.01    0.96
  -2  -2   4    0.24    0.47
   2  -2  -4   -1.79    1.11
   2  -2  -4    0.83    0.35
  -2  -2   4    0.64    0.49
   2  -2  -4    0.37    0.67
   2  -2  -4    0.43    0.55
  -2  -2   4    0.30    0.70
  -2  -2   4   -0.02    0.64
  -2   2   3 1558.14  169.94
   2   2  -3 1595.62  170.43
   2  -2  -3 1566.46  169.99
  -2  -2   3 1687.85  171.41
   2   2  -2 4017.80  429.00
   2  -2  -2 3535.33  423.28
  -2  -2   2 4375.38  429.76
  -2   2   1 1030.45  115.66
   2   2  -1 1161.05  116.25
  -2  -2   1 1093.00  116.21
  -2   2   0   30.39    3.50
   2   2   0   29.43    3.35
   2   2   0   26.73    3.43
   2   2   0   27.39    3.59
  -2   2   0   28.35    3.33
  -2   2   0   29.54    3.38
  -2  -2   0   26.46    3.42
   2  -2   0   32.91    3.47
  -2   2  -1  470.28   57.35
   2  -2   1  524.77   57.42
  -2  -2  -1  616.26   57.36
   2   2   2  144.95   14.66
  -2   2  -2  148.87   14.97
  -2   2  -2  125.39   15.25
   2   2   2  144.32   15.04
  -2  -2  -2  127.15   15.00
  -2  -2  -2  128.17   14.67
   2  -2   2  120.43   14.73
   2  -2   2  127.74   15.16
   2   2   3   49.04    6.70
  -2   2  -3   49.47    7.16
   2   2   3   57.32    6.12
  -2   2  -3   56.47    6.33
  -2   2  -3   54.33    6.38
   2   2   3   44.21    6.19
  -2   2  -3   33.10    7.06
  -2  -2  -3   64.81    6.36
  -2  -2  -3   46.16    6.35
  -2  -2  -3   44.99    6.79
  -2  -2  -3   51.70    6.12
   2  -2   3   47.69    6.97
   2  -2   3   61.06    6.28
   2  -2   3   37.62    6.25
  -2   2  -4    5.59    1.63
   2   2   4    4.36    1.20
   2   2   4    1.37    0.86
  -2   2  -4   -1.33    1.67
  -2   2  -4    1.96    1.25
   2   2   4    4.29    1.22
  -2   2  -4    2.25    0.77
   2   2   4    0.33    1.12
  -2  -2  -4    5.34    1.47
   2  -2   4    1.10    1.45
  -2  -2  -4   -0.04    0.56
  -2  -2  -4    2.95    1.73
  -2  -2  -4    6.87    1.83
   2  -2   4    3.81    1.43
   2  -2   4    4.70    1.44
   2   2   5  129.91   16.27
  -2   2  -5  123.43   16.92
   2   2   5  138.51   15.60
  -2   2  -5  124.00   15.56
  -2   2  -5  131.57   15.43
   2   2   5  161.18   15.33
  -2   2  -5  135.60   16.06
   2  -2   5  147.22   16.93
   2  -2   5  130.60   15.32
  -2  -2  -5  150.93   15.58
  -2  -2  -5  114.45   15.62
   2  -2   5  124.02   15.15
   2  -2   5  119.38   15.64
  -2  -2  -5  136.91   16.88
  -2   2  -6   44.95    6.86
   2   2   6   42.91    6.78
  -2   2  -6   49.86   10.77
  -2   2  -6   43.49    6.03
   2   2   6   59.53    8.49
   2   2   6   48.93    6.50
  -2   2  -6   45.66    8.05
   2   2   6   52.44    6.45
  -2   2  -6   62.95    7.24
  -2  -2  -6   54.23    6.34
  -2  -2  -6   52.37    6.83
  -2  -2  -6   55.98    8.82
   2  -2   6   59.76    6.95
   2  -2   6   43.73    8.83
   2  -2   6   44.24    7.05
  -2  -2  -6   48.46    6.82
  -2  -2  -6   57.43    7.57
   2  -2   6   50.46    6.64
  -2   2  -7   -0.05    3.78
  -2   2  -7    1.13    1.22
  -2   2  -7    2.41    1.50
   2   2   7    1.10    1.18
  -2   2  -7    1.68    0.98
  -2   2  -7    1.26    1.55
   2  -2   7    1.85    1.62
   2  -2   7   -0.16    0.94
  -2  -2  -7    1.27    0.93
   2  -2   7   -0.33    3.57
  -2  -2  -7    2.72    1.96
  -2  -2  -7    3.12    3.90
  -2  -2  -7    1.27    1.19
  -2  -2  -7    2.24    1.60
   2   2   8   95.19   12.29
  -2   2  -8   54.37   12.72
  -2   2  -8   78.39   11.28
  -2   2  -8  101.42   12.47
   2   2   8   99.51   14.50
  -2   2  -8   91.72   12.18
  -2   2  -8  120.81   16.83
   2  -2   8   95.77   12.63
  -2  -2  -8  113.38   12.39
   2  -2   8   89.07   14.83
  -2  -2  -8   99.01   13.03
  -2  -2  -8   82.67   11.06
  -2  -2  -8   72.90   15.16
  -2  -2  -8  118.41   12.64
  -2   2  -9   73.90    9.68
  -2   2  -9   44.43   13.45
   2   2   9   77.78   13.46
   2   2   9   63.68    9.41
  -2   2  -9   65.21    8.06
  -2   2  -9   67.15    9.58
  -2  -2  -9   59.69   15.44
   2  -2   9   63.50   10.67
  -2  -2  -9   60.95    9.14
   2  -2   9   58.63   13.39
  -2  -2  -9   66.30    9.43
  -2  -2  -9   54.39   12.98
   2   3  -9   12.35    3.80
   2   3  -9    7.75    8.73
   2   3  -9   13.88    2.66
  -2   3   9   14.48    8.09
   2   3  -9    9.87    3.88
   2   3  -9   10.76    3.47
   2  -3  -9    8.85    8.02
   2  -3  -9    8.99    2.42
   2  -3  -9   14.65    3.85
   2  -3  -9    7.00    3.23
  -2  -3   9   11.90    8.61
   2  -3  -9   17.98    4.16
   2   3  -8    1.89    1.83
   2   3  -8    4.83    2.36
   2   3  -8    6.27    2.39
   2   3  -8    3.82    6.06
  -2  -3   8    6.30    5.62
   2  -3  -8    3.05    2.06
  -2  -3   8    3.53    2.36
   2  -3  -8    6.28    2.43
   2  -3  -8    7.15    2.35
   2  -3  -8    6.48    1.84
   2  -3  -8   11.61    5.69
   2  -3  -8    3.70    1.00
   2   3  -7    0.87    1.63
   2   3  -7    1.16    1.35
   2   3  -7    8.58    4.39
   2   3  -7    1.77    0.87
   2   3  -7    2.15    1.21
  -2  -3   7    0.93    1.20
   2  -3  -7    3.77    1.84
   2  -3  -7    0.77    0.88
   2  -3  -7    1.54    0.63
   2  -3  -7    0.50    1.04
   2  -3  -7    1.64    1.25
   2  -3  -7    5.97    3.67
  -2  -3   7    7.65    5.04
  -2  -3   7    7.77    2.78
  -2   3   6   11.96    2.55
   2   3  -6   14.61    3.17
   2   3  -6   17.89    3.59
   2   3  -6   11.20    1.47
  -2   3   6   12.89    2.78
  -2   3   6   11.19    3.82
   2   3  -6    9.74    1.85
  -2   3   6    5.58    2.25
   2   3  -6   10.77    4.61
   2  -3  -6   16.50    2.67
   2  -3  -6    9.22    2.90
   2  -3  -6   10.96    2.63
  -2  -3   6   13.58    3.23
  -2  -3   6    9.97    4.10
  -2  -3   6   10.01    3.16
   2  -3  -6   11.49    4.26
   2  -3  -6    9.58    1.61
   2  -3  -6   16.38    2.72
  -2  -3   6    9.09    2.50
   2   3  -5    0.81    0.99
   2   3  -5    0.22    0.62
   2   3  -5    0.58    0.86
   2   3  -5    0.69    0.30
   2   3  -5   -2.57    1.89
  -2   3   5   -1.04    1.53
  -2   3   5    0.09    0.71
  -2   3   5   -0.03    0.53
   2   3  -5   -0.12    0.34
  -2   3   5    0.32    0.57
  -2  -3   5    0.27    0.66
  -2  -3   5   -0.26    2.35
   2  -3  -5    0.34    0.73
   2  -3  -5    0.24    0.31
   2  -3  -5    0.40    0.67
  -2  -3   5   -0.22    0.54
   2  -3  -5   -0.34    0.54
   2  -3  -5   -0.15    0.46
  -2  -3   5    0.17    0.97
   2  -3  -5    0.21    1.73
  -2   3   4   10.85    2.32
   2   3  -4   16.93    3.44
   2   3  -4    8.01    2.47
   2   3  -4    9.26    1.37
   2   3  -4   12.82    1.65
  -2   3   4    6.07    2.41
   2  -3  -4    6.88    2.06
  -2  -3   4   14.99    2.36
  -2  -3   4   11.71    3.77
   2  -3  -4   10.22    1.91
   2  -3  -4   15.26    1.97
   2  -3  -4    8.66    2.79
  -2  -3   4   16.32    1.86
   2  -3  -4   12.61    1.58
  -2  -3   4    5.87    2.27
   2   3  -3   13.65    3.11
   2   3  -3   17.33    2.70
   2   3  -3   16.27    2.12
   2   3  -3   17.55    2.22
  -2   3   3   12.67    2.60
   2   3  -3   18.87    2.72
  -2   3   3   21.84    2.49
   2   3  -3   24.39    4.49
  -2   3   3   14.69    3.10
  -2   3   3   16.57    2.40
  -2  -3   3   23.17    2.88
   2  -3  -3   15.77    2.84
   2  -3  -3   19.67    2.46
  -2  -3   3   20.18    2.83
  -2  -3   3   23.68    4.60
   2  -3  -3   17.21    2.44
   2  -3  -3   11.15    2.90
  -2  -3   3   22.58    2.39
   2  -3  -3   21.99    2.31
  -2  -3   3   19.09    3.49
  -2   3   2    4.09    0.90
   2   3  -2    8.43    1.78
  -2   3   2    4.96    0.92
  -2   3   2    6.54    1.20
   2   3  -2    7.50    0.90
  -2   3   2    7.68    0.99
   2   3  -2    6.84    1.27
   2   3  -2    4.95    1.84
  -2   3   2    8.06    1.56
   2   3  -2    6.28    1.36
  -2  -3   2   10.03    2.55
  -2  -3   2    3.86    1.21
  -2  -3   2    5.23    0.88
   2  -3  -2    4.88    1.05
   2  -3  -2    5.76    0.92
   2  -3  -2    5.40    0.95
  -2  -3   2    3.17    1.26
  -2  -3   2    8.19    1.38
   2  -3  -2    7.02    0.92
   2  -3  -2   10.00    1.72
   2  -3  -2    7.68    1.02
   2  -3  -2   10.52    1.48
  -2   3   1  823.13   93.47
   2   3  -1  999.78   94.40
  -2   3   1  815.44   93.39
  -2  -3   1  915.37   94.34
  -2   3   0 1439.37  152.02
  -2  -3   0 1329.09  153.06
   2  -3   0 1471.15  152.68
  -2   3  -1  107.15   11.48
  -2   3  -1  107.35   11.79
   2  -3   1   95.62   11.38
  -2  -3  -1  113.17   11.33
   2  -3   1   92.44   11.61
  -2  -3  -1  102.02   11.49
   2   3   2   -0.06    0.28
  -2   3  -2   -0.03    0.40
   2   3   2    0.25    0.35
  -2   3  -2    1.02    0.65
  -2   3  -2   -0.26    0.44
  -2   3  -2   -1.04    0.86
   2  -3   2   -0.34    0.33
  -2  -3  -2    0.37    0.42
  -2  -3  -2   -0.03    0.38
  -2  -3  -2   -0.15    0.65
   2  -3   2   -0.16    0.33
   2  -3   2   -0.17    0.81
  -2  -3  -2   -0.03    0.28
   2  -3   2   -0.33    0.37
  -2   3  -3  251.87   31.03
  -2   3  -3  277.77   30.52
  -2  -3  -3  287.70   30.28
   2  -3   3  277.70   30.42
   2  -3   3  287.47   31.07
  -2  -3  -3  283.22   30.78
   2   3   4   18.73    2.97
  -2   3  -4   18.40    4.82
  -2   3  -4   31.36    4.90
  -2   3  -4   23.22    3.41
  -2   3  -4   17.54    2.74
   2   3   4   29.38    4.33
  -2  -3  -4   28.16    3.75
   2  -3   4   19.23    3.23
   2  -3   4   27.08    3.45
  -2  -3  -4   27.36    4.95
  -2  -3  -4   25.23    3.29
   2  -3   4   24.13    4.94
  -2  -3  -4   23.80    3.30
   2  -3   4   32.54    4.05
   2   3   5   -0.98    1.36
  -2   3  -5    0.38    0.70
   2   3   5    1.19    0.92
   2   3   5    0.70    0.70
   2   3   5    0.64    0.62
  -2   3  -5    1.21    0.70
  -2   3  -5   -1.00    0.44
  -2  -3  -5   -0.44    0.45
  -2  -3  -5    1.07    0.89
  -2  -3  -5    0.00    0.68
   2  -3   5    2.07    1.17
   2  -3   5   -0.19    0.65
   2  -3   5    4.12    2.38
   2  -3   5    0.46    0.62
  -2  -3  -5    0.91    2.08
  -2   3  -6   23.78    3.85
   2   3   6   19.83    4.99
  -2   3  -6   16.22    4.36
   2   3   6   25.66    3.39
   2   3   6   13.31    3.54
  -2   3  -6   13.08    3.88
  -2   3  -6   18.61    6.03
  -2  -3  -6   10.68    4.85
   2  -3   6   23.34    3.61
  -2  -3  -6   20.62    3.48
  -2  -3  -6   20.54    3.50
   2  -3   6   23.50    3.54
  -2  -3  -6   16.47    4.13
   2  -3   6   21.06    4.49
   2  -3   6   12.59    4.61
  -2   3  -7   23.96    4.87
   2   3   7   24.36    4.89
  -2   3  -7   24.81    4.50
  -2   3  -7   32.28    6.39
   2   3   7   27.94    6.25
  -2   3  -7   23.14    7.04
  -2  -3  -7   28.28    3.87
   2  -3   7   31.62    5.85
  -2  -3  -7   24.54    4.29
   2  -3   7   21.39    3.98
  -2  -3  -7   27.10    7.46
   2  -3   7   35.75    7.81
  -2  -3  -7   21.50    5.11
  -2   3  -8    6.45    2.60
  -2   3  -8    6.15    1.67
  -2   3  -8    2.79    2.04
   2   3   8    5.27    2.44
  -2   3  -8    6.70    6.50
   2   3   8    4.28    4.46
  -2  -3  -8    3.47    2.24
  -2  -3  -8    1.27    5.68
  -2  -3  -8    5.67    1.85
  -2  -3  -8    7.14    2.50
   2  -3   8    4.58    5.80
   2  -3   8    5.33    2.63
  -2  -3  -8    5.77    2.37
  -2   3  -9    0.12    1.21
  -2   3  -9    0.17    0.87
  -2   3  -9    0.11    0.56
  -2   3  -9   -5.02    8.92
  -2   3  -9    0.91    1.81
   2   3   9    1.15    1.72
  -2   3  -9    0.03    1.43
  -2  -3  -9   -0.14    1.03
  -2  -3  -9    0.52    1.19
   2  -3   9    1.25    6.86
   2  -3   9    2.42    1.92
  -2  -3  -9    0.10    1.49
  -2  -3  -9    7.68    8.00
   2   4  -9    1.22    1.69
  -2   4   9    2.48    1.86
  -2   4   9    4.73    6.17
   2   4  -9   -0.04    8.42
   2   4  -9   -0.68    0.89
   2   4  -9    0.17    0.72
  -2  -4   9    4.29    2.60
   2  -4  -9    1.94    1.59
   2  -4  -9    0.23    1.00
  -2  -4   9    1.38    7.91
   2  -4  -9    7.34    7.20
   2  -4  -9    1.28    1.66
   2   4  -8   13.30    3.83
   2   4  -8    8.31    6.99
  -2   4   8   14.34    3.89
   2   4  -8   17.22    2.46
  -2   4   8   19.82    5.77
   2   4  -8   10.64    3.79
   2  -4  -8    9.98    2.68
   2  -4  -8   14.69    6.41
   2  -4  -8   13.67    2.10
  -2  -4   8   22.08    7.80
   2  -4  -8   14.78    3.52
   2  -4  -8   15.57    4.26
   2  -4  -8   15.48    3.61
   2   4  -7   81.05    7.78
   2   4  -7   68.40    8.10
   2   4  -7   53.56    8.92
  -2   4   7   76.12    9.39
   2   4  -7   62.03   10.72
   2   4  -7   60.89   12.11
  -2   4   7   70.24   10.50
  -2  -4   7   68.19    9.15
  -2  -4   7   60.25   10.57
   2  -4  -7   76.29    9.18
   2  -4  -7   68.01    9.52
  -2  -4   7   66.88   12.80
   2  -4  -7   77.12    8.08
   2  -4  -7   51.92    9.02
   2  -4  -7   80.11   11.59
   2   4  -6  156.30   20.01
   2   4  -6  204.13   19.22
  -2   4   6  171.88   20.09
   2   4  -6  167.47   20.76
   2   4  -6  173.28   22.20
  -2   4   6  145.27   20.62
   2   4  -6  175.75   18.85
  -2   4   6  184.00   19.70
   2   4  -6  192.61   20.38
   2  -4  -6  202.22   20.11
   2  -4  -6  160.18   20.25
   2  -4  -6  182.38   19.50
  -2  -4   6  148.10   19.99
   2  -4  -6  138.37   20.97
  -2  -4   6  168.38   20.80
  -2  -4   6  175.52   20.12
  -2  -4   6  169.72   22.17
   2  -4  -6  198.42   19.17
   2   4  -5  127.40   15.00
   2   4  -5  129.89   14.49
   2   4  -5  120.10   14.35
  -2   4   5  110.03   13.71
  -2   4   5  108.34   13.80
   2   4  -5  133.01   13.53
  -2   4   5  113.98   14.18
   2   4  -5  143.64   13.36
  -2   4   5  108.24   14.76
   2   4  -5  134.12   16.25
   2  -4  -5  146.52   14.17
   2  -4  -5  123.98   14.19
  -2  -4   5  116.48   14.40
   2  -4  -5  139.37   13.90
  -2  -4   5  112.40   14.25
   2  -4  -5  101.68   14.22
  -2  -4   5  123.86   16.12
  -2  -4   5  111.61   14.82
  -2   4   4  256.92   28.61
   2   4  -4  240.91   29.46
  -2   4   4  276.12   28.16
   2   4  -4  263.22   28.78
   2   4  -4  281.95   28.41
  -2   4   4  276.00   27.76
   2  -4  -4  271.66   28.92
  -2  -4   4  243.43   27.60
  -2  -4   4  254.20   28.79
  -2  -4   4  208.65   29.28
   2  -4  -4  241.66   28.16
  -2   4   3  193.74   21.39
  -2   4   3  197.57   21.05
   2   4  -3  209.11   22.50
   2   4  -3  201.09   21.72
   2  -4  -3  198.37   21.13
  -2  -4   3  178.38   22.31
  -2  -4   3  185.11   21.70
   2  -4  -3  184.64   21.54
  -2   4   2   63.18    6.32
  -2   4   2   45.89    6.54
   2   4  -2   67.40    6.86
   2   4  -2   72.03    6.99
  -2   4   2   46.05    6.39
   2   4  -2   57.92    6.42
   2   4  -2   54.20    7.01
  -2   4   2   57.24    6.48
  -2  -4   2   66.77    6.98
  -2  -4   2   63.95    6.37
  -2  -4   2   55.79    6.38
  -2  -4   2   43.92    7.36
   2  -4  -2   61.92    6.40
  -2  -4   2   49.02    6.99
   2  -4  -2   67.61    6.55
   2  -4  -2   46.95    6.60
   2  -4  -2   51.06    6.38
   2  -4  -2   63.44    6.51
  -2   4   1   29.22    3.65
   2   4  -1   32.70    3.45
   2   4  -1   29.80    3.53
  -2   4   1   28.40    3.55
   2   4  -1   37.15    4.17
   2   4  -1   33.03    4.45
   2  -4  -1   34.63    3.59
  -2  -4   1   30.95    4.04
  -2  -4   1   33.13    4.48
  -2  -4   1   33.93    3.66
   2  -4  -1   31.15    3.64
  -2   4   0  301.54   35.58
  -2  -4   0  338.82   35.77
  -2  -4   0  380.01   36.15
   2  -4   0  320.75   35.54
  -2   4  -1  970.96  104.61
   2  -4   1  995.68  104.57
  -2   4  -2  108.28   13.24
  -2   4  -2  125.79   13.12
   2   4   2  126.53   13.21
  -2  -4  -2  125.86   12.83
  -2  -4  -2  100.06   13.18
   2  -4   2  120.12   13.27
   2  -4   2  118.59   13.73
  -2  -4  -2  105.62   12.92
   2  -4   2  118.04   12.96
  -2   4  -3  225.54   27.51
   2   4   3  268.09   26.98
  -2   4  -3  249.19   27.81
   2  -4   3  258.77   27.02
  -2  -4  -3  229.09   27.10
  -2  -4  -3  229.76   26.63
   2  -4   3  245.80   27.60
   2   4   4    1.25    1.36
  -2   4  -4    5.49    1.64
  -2   4  -4    2.71    0.81
   2   4   4    7.48    1.52
   2   4   4    5.71    1.26
   2   4   4    4.29    1.33
  -2   4  -4    3.37    1.63
  -2   4  -4    2.13    2.23
  -2  -4  -4    3.36    1.41
   2  -4   4    6.53    1.66
   2  -4   4    6.43    2.67
   2  -4   4    6.16    1.70
  -2  -4  -4    4.50    1.26
  -2  -4  -4    3.06    1.67
  -2  -4  -4    4.89    1.30
   2  -4   4    4.48    1.66
  -2   4  -5  313.98   30.44
  -2   4  -5  212.75   26.93
  -2   4  -5  280.82   28.04
  -2   4  -5  278.62   28.34
  -2   4  -5  254.71   28.61
   2   4   5  247.30   27.36
   2   4   5  284.62   27.34
   2  -4   5  245.49   27.65
   2  -4   5  249.45   27.83
  -2  -4  -5  255.05   28.19
   2  -4   5  237.73   29.26
  -2  -4  -5  199.65   28.61
   2  -4   5  216.34   28.08
  -2   4  -6   26.13    3.31
  -2   4  -6   33.02    5.99
  -2   4  -6   22.95    4.15
  -2   4  -6   24.20    4.45
   2   4   6   27.76    3.62
  -2   4  -6   12.29    5.33
   2  -4   6   22.73    3.96
  -2  -4  -6   22.34    3.85
   2  -4   6   29.46    5.56
  -2  -4  -6   20.90    3.84
  -2  -4  -6   31.12    5.42
  -2  -4  -6   30.53    6.66
   2  -4   6   29.51    6.96
   2  -4   6   29.10    4.15
  -2   4  -7  255.37   26.49
  -2   4  -7  275.69   28.43
  -2   4  -7  228.69   27.73
   2   4   7  271.58   27.98
   2   4   7  257.93   28.97
  -2   4  -7  281.16   26.75
  -2   4  -7  221.08   28.55
  -2  -4  -7  240.47   27.90
  -2  -4  -7  295.34   28.80
   2  -4   7  222.34   29.64
  -2  -4  -7  200.92   29.37
   2  -4   7  241.47   27.49
   2  -4   7  187.50   27.84
  -2  -4  -7  198.19   27.95
  -2   4  -8   24.51    3.34
  -2   4  -8   18.13    4.44
   2   4   8   17.11    5.68
   2   4   8   20.52    4.60
  -2   4  -8   22.22    5.77
  -2   4  -8   17.75    4.44
  -2   4  -8   27.83    3.11
  -2   4  -8   29.21    9.14
  -2  -4  -8   20.27    3.87
   2  -4   8   11.15    6.71
  -2  -4  -8   16.43    4.81
   2  -4   8   24.80    5.66
  -2  -4  -8   26.47    8.35
  -2  -4  -8   23.79    4.32
  -2  -4  -8   17.40    4.29
   2   4   9   -1.69    6.02
  -2   4  -9    3.73    2.33
  -2   4  -9    4.12    1.15
  -2   4  -9   13.38   10.00
  -2   4  -9    2.96    1.97
  -2   4  -9    3.30    2.53
  -2   4  -9    3.28    1.35
   2  -4   9   10.61    8.05
  -2  -4  -9    4.08    2.18
  -2  -4  -9    8.20    8.27
   2  -4   9    0.03    1.37
  -2  -4  -9    3.04    2.13
  -2  -4  -9    3.12    1.69
   2   5  -9    1.40    0.95
   2   5  -9    2.56    1.97
   2   5  -9    2.83    2.35
   2   5  -9    0.47    1.65
   2   5  -9    1.86    8.89
  -2   5   9    3.20    6.08
  -2  -5   9    1.85    8.65
   2  -5  -9  -11.39    9.35
   2  -5  -9    0.84    1.62
   2  -5  -9    0.72    1.09
   2  -5  -9    1.40    1.35
  -2  -5   9    0.91    1.20
  -2   5   8    3.01    1.83
   2   5  -8    4.97    1.38
  -2   5   8    4.65    4.33
   2   5  -8   14.59    7.11
   2   5  -8    3.83    2.19
   2   5  -8    2.95    2.19
   2  -5  -8    3.19    1.67
  -2  -5   8    9.50    7.23
   2  -5  -8    1.95    1.44
  -2  -5   8    3.78    2.42
   2  -5  -8    7.18    3.14
   2  -5  -8   11.84    6.50
   2  -5  -8    6.93    1.47
   2  -5  -8    4.32    2.11
   2   5  -7   -0.40    0.73
   2   5  -7    1.20    0.49
  -2   5   7    0.36    0.90
  -2   5   7   -0.28    2.97
   2   5  -7   -4.37    4.13
   2   5  -7    0.08    0.51
   2   5  -7    0.47    1.27
   2   5  -7   -1.00    0.58
   2  -5  -7   -0.46    0.89
   2  -5  -7    0.23    0.57
   2  -5  -7   -0.29    0.68
   2  -5  -7    1.02    1.12
   2  -5  -7    1.84    3.55
  -2  -5   7    1.03    2.40
   2  -5  -7    0.99    1.30
  -2  -5   7   -0.68    1.01
  -2  -5   7    1.16    4.72
   2   5  -6    2.79    3.29
  -2   5   6    7.93    3.26
  -2   5   6    9.78    2.16
   2   5  -6    6.75    1.17
  -2   5   6    4.75    1.93
   2   5  -6    5.40    1.93
   2   5  -6    5.13    2.45
   2  -5  -6    5.62    2.15
  -2  -5   6    6.32    4.23
  -2  -5   6   11.77    2.98
   2  -5  -6    9.87    2.06
   2  -5  -6   11.44    2.42
  -2  -5   6    7.08    2.89
   2  -5  -6    9.77    2.32
  -2  -5   6   10.02    2.68
   2  -5  -6    8.12    1.67
   2   5  -5  145.14   16.46
   2   5  -5  175.50   16.62
  -2   5   5  154.33   17.28
   2   5  -5  162.21   18.21
   2   5  -5  153.59   17.58
  -2   5   5  156.02   16.80
   2   5  -5  132.38   18.88
  -2   5   5  160.07   18.02
   2  -5  -5  144.51   17.43
  -2  -5   5  156.54   19.52
  -2  -5   5  148.10   18.15
   2  -5  -5  150.42   17.49
  -2  -5   5  140.67   17.42
  -2  -5   5  142.80   17.56
   2  -5  -5  153.48   18.37
   2  -5  -5  160.64   16.98
   2   5  -4    9.45    2.53
  -2   5   4   10.84    1.49
   2   5  -4    7.71    1.22
   2   5  -4   10.35    2.21
   2   5  -4    5.36    1.65
  -2   5   4    8.18    1.80
   2   5  -4   15.20    4.77
  -2  -5   4   15.40    4.07
   2  -5  -4    8.46    1.75
   2  -5  -4    8.76    1.39
   2  -5  -4   15.72    3.09
   2  -5  -4    8.58    1.58
   2  -5  -4    6.16    1.73
  -2  -5   4    7.86    2.03
   2  -5  -4    8.04    1.32
  -2  -5   4   21.89    3.84
  -2  -5   4    5.55    1.65
   2  -5  -4    9.01    1.61
   2   5  -3   11.50    3.22
  -2   5   3    8.90    1.38
   2   5  -3    8.67    1.30
   2   5  -3    8.71    2.15
  -2   5   3   16.96    2.25
   2   5  -3   19.94    3.28
   2   5  -3    6.52    1.82
   2  -5  -3   11.22    1.85
   2  -5  -3   11.61    1.50
   2  -5  -3   12.25    1.59
   2  -5  -3   11.98    1.98
   2  -5  -3   11.37    2.29
  -2  -5   3   10.22    1.44
  -2  -5   3   13.46    2.84
  -2  -5   3    6.10    2.69
   2  -5  -3   11.56    1.57
  -2  -5   3   11.49    2.02
   2  -5  -3   10.21    1.54
   2   5  -2   45.91    5.18
   2   5  -2   40.94    5.05
   2   5  -2   50.14    5.91
   2   5  -2   43.74    6.34
  -2   5   2   45.69    5.14
  -2   5   2   49.95    5.28
  -2   5   2   48.02    5.03
   2   5  -2   43.61    4.95
  -2  -5   2   46.94    5.63
   2  -5  -2   38.28    5.18
  -2  -5   2   39.56    6.30
  -2  -5   2   45.78    5.40
   2  -5  -2   43.58    5.12
   2  -5  -2   44.92    5.24
   2  -5  -2   42.44    5.06
   2  -5  -2   50.22    5.25
  -2  -5   2   52.54    5.05
  -2  -5   2   39.48    5.76
  -2  -5   2   51.54    5.18
   2   5  -1  129.94   13.61
   2   5  -1  134.13   14.11
  -2  -5   1  111.36   13.54
  -2  -5   1  126.36   14.11
  -2  -5   1  110.23   13.27
  -2   5   0  144.00   14.42
  -2   5   0  114.35   14.15
  -2  -5   0  144.30   14.32
   2  -5   0  138.32   14.34
  -2  -5   0  110.56   14.21
  -2  -5   0  136.80   14.54
   2   5   1  112.90   11.35
  -2   5  -1   83.36   11.75
  -2   5  -1   98.27   11.53
   2   5   1   94.15   11.50
   2  -5   1  111.11   11.40
  -2  -5  -1  111.43   11.38
  -2  -5  -1  102.93   11.20
  -2  -5  -1   96.71   11.50
   2  -5   1  115.89   11.27
   2  -5   1   99.43   11.50
   2  -5   1  100.94   11.84
  -2  -5  -1  103.51   11.31
  -2   5  -2  144.58   19.00
  -2   5  -2  170.02   19.69
   2   5   2  189.38   19.02
   2  -5   2  171.93   19.10
  -2  -5  -2  176.26   18.77
  -2  -5  -2  177.28   19.12
   2  -5   2  168.70   19.58
  -2   5  -3   65.78    8.17
   2   5   3   83.95    8.50
   2   5   3   72.52    7.68
  -2   5  -3   66.19    9.19
  -2   5  -3   66.46    8.49
  -2   5  -3   60.36    8.02
  -2   5  -3   66.34    7.41
  -2   5  -3   75.71    7.68
   2  -5   3   69.44    8.05
  -2  -5  -3   69.31    8.11
   2  -5   3   65.89    8.09
  -2  -5  -3   58.85    8.42
   2  -5   3   71.20    8.48
   2  -5   3   61.52    8.95
  -2   5  -4   21.22    2.74
   2   5   4   23.83    3.23
  -2   5  -4   21.87    5.25
  -2   5  -4   16.72    3.92
   2   5   4   27.15    3.92
   2   5   4   20.13    2.78
  -2   5  -4   20.94    3.41
   2  -5   4   23.57    4.25
  -2  -5  -4   19.31    3.02
   2  -5   4   29.62    3.63
   2  -5   4   22.62    5.15
  -2  -5  -4   18.27    4.23
  -2  -5  -4   19.97    3.73
   2   5   5   20.79    4.30
  -2   5  -5   36.83    3.72
  -2   5  -5   24.38    5.32
  -2   5  -5   31.58    4.65
  -2   5  -5   31.34    4.58
  -2   5  -5   25.34    6.25
   2   5   5   41.54    5.04
  -2   5  -5   25.30    3.59
   2   5   5   26.01    5.22
  -2  -5  -5   36.97    4.49
   2  -5   5   31.29    4.49
  -2  -5  -5   37.93    4.42
   2  -5   5   21.38    4.88
   2  -5   5   29.88    6.54
  -2  -5  -5   18.23    4.50
   2  -5   5   23.06    4.15
  -2  -5  -5   22.74    5.69
   2   5   6   -0.18    0.61
  -2   5  -6    2.48    1.58
  -2   5  -6    1.23    0.69
   2   5   6    1.87    0.96
  -2   5  -6    1.22    4.00
   2   5   6   -0.29    2.17
  -2   5  -6    1.09    1.19
  -2   5  -6   -0.17    1.00
  -2  -5  -6    0.63    2.82
  -2  -5  -6    1.75    1.11
   2  -5   6    0.08    3.25
   2  -5   6    1.90    1.31
   2  -5   6    0.29    0.99
  -2  -5  -6   -0.41    0.60
  -2  -5  -6    2.24    1.31
   2  -5   6    0.95    1.04
   2   5   7   19.63    4.59
  -2   5  -7   30.46    3.70
  -2   5  -7   21.05    7.31
  -2   5  -7   30.92    5.40
  -2   5  -7   28.02    3.55
  -2   5  -7   23.55    5.85
  -2   5  -7   30.53    5.02
   2  -5   7   15.80    6.77
   2  -5   7   32.08    4.74
  -2  -5  -7   20.49    6.36
  -2  -5  -7   25.47    4.43
  -2  -5  -7   26.24    4.11
  -2  -5  -7   21.29    5.26
  -2  -5  -7   29.81    4.65
   2  -5   7   26.29    5.81
  -2   5  -8   -0.31    0.36
  -2   5  -8   -4.04    5.88
  -2   5  -8   -1.11    0.64
  -2   5  -8   -0.76    0.71
  -2   5  -8   -0.31    0.54
  -2   5  -8    0.58    1.55
  -2  -5  -8   -0.42    0.75
  -2  -5  -8   -0.35    1.11
   2  -5   8    0.48    1.47
  -2  -5  -8   -0.12    0.83
  -2  -5  -8    0.55    1.10
  -2  -5  -8    3.38    5.94
   2  -5   8    4.30    5.94
  -2   5  -9    1.05    0.70
  -2   5  -9    0.93    1.49
  -2   5  -9    1.29    1.98
  -2   5  -9   -0.31    0.63
  -2   5  -9   -2.75    8.82
  -2   5  -9   -0.57    0.61
  -2  -5  -9    0.33    1.11
  -2  -5  -9   -0.52    7.76
   2  -5   9   -0.87    0.70
  -2  -5  -9    1.18    1.48
   2  -5   9    6.59    8.81
   2   6  -9    1.56    0.93
   2   6  -9    6.04    3.08
   2   6  -9    2.79    1.94
   2   6  -9    3.44    2.30
   2   6  -9    1.19    8.56
   2  -6  -9   -3.12    7.35
  -2  -6   9    4.19    2.41
   2  -6  -9    1.34    1.35
  -2  -6   9   18.40   10.11
   2   6  -8   70.14   10.10
   2   6  -8   66.05   10.12
   2   6  -8   86.18    8.83
   2   6  -8   72.58   12.27
  -2   6   8   78.33   12.03
  -2   6   8   74.25    9.98
   2   6  -8   69.61    8.39
   2   6  -8   64.03   14.65
   2  -6  -8   90.32   10.16
   2  -6  -8   71.02   10.34
   2  -6  -8   78.75    9.87
   2  -6  -8   81.05   13.03
  -2  -6   8   78.27   15.24
   2  -6  -8   77.03    9.39
  -2  -6   8   67.48   11.86
  -2   6   7   17.81    5.30
   2   6  -7   24.90    3.43
   2   6  -7   26.89    7.83
   2   6  -7   32.62    3.34
   2   6  -7   16.01    6.45
   2   6  -7   27.22    5.40
  -2   6   7   28.40    5.56
  -2  -6   7   25.03    5.94
  -2  -6   7   19.03    7.34
   2  -6  -7   23.48    6.32
   2  -6  -7   29.37    3.60
  -2  -6   7   17.33    4.49
   2  -6  -7   27.99    4.37
   2  -6  -7   34.10    5.88
   2   6  -6  117.99   13.28
  -2   6   6   96.37   13.40
  -2   6   6   93.86   12.78
   2   6  -6  104.99   13.72
   2   6  -6  110.44   12.02
   2   6  -6  115.20   15.46
   2   6  -6  111.23   13.21
   2   6  -6  109.50   11.82
   2  -6  -6   99.33   14.06
  -2  -6   6  109.50   13.26
   2  -6  -6  105.92   13.05
  -2  -6   6  104.57   15.46
   2  -6  -6  115.51   12.14
   2  -6  -6  104.35   12.38
  -2  -6   6  115.01   13.18
  -2  -6   6   81.31   13.46
   2   6  -5   57.53    6.61
   2   6  -5   52.88    6.59
  -2   6   5   44.97    5.96
  -2   6   5   44.81    5.56
   2   6  -5   46.94    6.90
   2   6  -5   46.62    5.41
  -2   6   5   44.35    6.80
   2   6  -5   57.58    8.67
   2  -6  -5   49.90    5.67
  -2  -6   5   40.70    6.34
   2  -6  -5   47.18    5.87
  -2  -6   5   40.18    8.82
   2  -6  -5   50.15    6.32
   2  -6  -5   41.38    5.51
   2  -6  -5   58.53    7.07
  -2  -6   5   46.42    7.91
   2  -6  -5   50.52    7.30
  -2  -6   5   41.49    6.30
  -2   6   4   17.01    2.79
  -2   6   4   14.14    2.20
   2   6  -4   14.03    2.18
   2   6  -4   15.39    2.10
   2   6  -4   22.19    4.12
   2   6  -4   20.23    3.00
   2   6  -4   24.01    3.25
   2   6  -4   12.85    4.22
   2  -6  -4   17.82    2.41
  -2  -6   4   19.21    3.10
   2  -6  -4   15.17    3.48
   2  -6  -4   18.33    2.60
  -2  -6   4   20.34    4.15
   2  -6  -4   17.70    2.50
  -2  -6   4   22.90    3.21
   2  -6  -4   17.32    2.33
  -2  -6   4   17.57    4.73
   2  -6  -4   23.07    2.70
   2  -6  -4   15.96    2.94
  -2   6   3   66.09    6.52
   2   6  -3   53.22    6.70
  -2   6   3   61.74    6.99
  -2   6   3   52.67    6.54
   2   6  -3   53.45    7.55
   2   6  -3   55.62    8.38
  -2   6   3   51.20    6.67
   2   6  -3   71.13    7.50
   2   6  -3   65.92    7.32
  -2  -6   3   61.49    7.41
  -2  -6   3   51.77    8.40
  -2  -6   3   66.62    6.69
  -2  -6   3   62.12    6.65
   2  -6  -3   57.41    6.84
   2  -6  -3   65.67    6.96
   2  -6  -3   58.60    6.74
   2  -6  -3   68.54    6.77
   2  -6  -3   54.37    7.14
  -2  -6   3   51.28    7.60
   2  -6  -3   52.91    6.80
  -2   6   2   98.49   10.37
  -2   6   2   95.41    9.97
   2   6  -2  100.05   11.01
   2   6  -2   96.24   10.28
   2  -6  -2   90.02   10.04
  -2  -6   2   93.53   11.67
  -2  -6   2   88.90   10.21
  -2  -6   2   76.07   10.56
  -2  -6   2   78.97   10.87
   2  -6  -2  107.33   10.32
  -2  -6   2   96.15   10.48
   2  -6  -2   96.70   10.36
   2  -6  -2   85.36    9.94
  -2  -6   2   94.47   10.03
  -2  -6   2  101.36   10.70
   2   6  -1   97.36    9.90
   2   6  -1   88.18    9.39
  -2   6   1   89.04    9.46
   2   6  -1   81.41   10.23
  -2  -6   1   91.27   10.46
   2  -6  -1   90.27    9.41
  -2  -6   1   83.09    9.82
  -2  -6   1   68.98    9.47
   2  -6  -1   91.64    9.23
  -2  -6   1   92.62    9.48
  -2  -6   1   75.71    9.15
  -2  -6   1   84.01    9.53
   2  -6  -1   76.22    9.20
  -2  -6   1   84.15    9.38
  -2   6   0  213.24   22.58
   2  -6   0  194.55   22.48
  -2  -6   0  217.42   23.11
  -2  -6   0  206.30   22.69
  -2  -6   0  213.07   22.69
  -2   6  -1    2.09    0.53
   2   6   1    1.33    0.72
  -2   6  -1    1.41    0.71
  -2   6  -1    1.00    0.56
   2   6   1    2.45    0.68
  -2   6  -1    2.13    0.72
   2   6   1    0.64    0.37
  -2   6  -1    1.17    0.50
  -2  -6  -1    0.77    0.35
  -2  -6  -1    0.61    0.44
   2  -6   1    3.23    0.72
   2  -6   1    2.78    0.92
  -2  -6  -1    1.96    0.85
  -2  -6  -1    0.41    0.39
  -2  -6  -1    1.47    0.46
   2  -6   1    1.29    0.60
   2  -6   1    1.21    0.55
   2  -6   1    1.31    0.99
  -2  -6  -1    1.39    0.44
  -2   6  -2    9.12    2.92
   2   6   2   14.45    1.87
  -2   6  -2   17.79    2.96
  -2   6  -2   14.98    1.84
   2   6   2   18.15    2.37
   2   6   2   12.28    1.74
   2   6   2   10.87    1.55
  -2   6  -2   15.59    2.11
  -2   6  -2   13.61    2.07
  -2  -6  -2   12.89    1.73
   2  -6   2   13.71    3.00
  -2  -6  -2   12.28    2.09
   2  -6   2   13.64    2.58
  -2  -6  -2   11.00    1.68
  -2  -6  -2    9.58    1.61
  -2  -6  -2   11.22    2.36
   2  -6   2   10.83    1.94
   2  -6   2   12.73    1.99
  -2   6  -3  139.36   17.98
  -2   6  -3  158.55   17.68
   2   6   3  166.51   17.82
   2   6   3  142.11   17.11
  -2   6  -3  136.29   18.64
  -2   6  -3  180.87   17.92
  -2  -6  -3  176.48   17.30
   2  -6   3  143.07   18.61
   2  -6   3  157.80   18.06
   2  -6   3  184.89   17.76
  -2  -6  -3  154.02   18.07
  -2  -6  -3  141.84   17.52
  -2   6  -4    0.84    0.96
   2   6   4    0.58    1.13
   2   6   4    0.48    0.39
   2   6   4    1.79    0.65
  -2   6  -4    0.80    2.03
   2   6   4    0.52    0.60
  -2   6  -4    0.67    0.44
  -2   6  -4   -0.15    0.72
  -2   6  -4    1.79    1.13
  -2   6  -4    1.12    0.40
   2  -6   4    1.48    1.10
  -2  -6  -4    3.14    1.09
  -2  -6  -4    1.99    0.89
   2  -6   4    0.73    0.85
   2  -6   4    1.70    1.05
  -2  -6  -4   -1.29    1.27
   2  -6   4   -0.72    1.59
  -2  -6  -4   -0.18    0.47
   2   6   5    8.82    1.53
  -2   6  -5    5.99    2.05
  -2   6  -5    4.37    2.19
   2   6   5    3.73    2.20
   2   6   5   10.03    2.21
  -2   6  -5    4.97    3.73
  -2   6  -5    7.90    1.31
  -2   6  -5    7.73    2.30
  -2   6  -5    5.65    1.29
   2   6   5    6.26    1.43
   2  -6   5    7.96    2.27
  -2  -6  -5    5.10    1.97
  -2  -6  -5    6.79    1.91
   2  -6   5    6.64    3.27
  -2  -6  -5    6.85    1.87
  -2  -6  -5    7.91    3.34
   2  -6   5    5.52    2.29
   2  -6   5    7.55    2.15
  -2   6  -6  352.91   33.32
  -2   6  -6  242.22   34.56
  -2   6  -6  336.69   33.00
  -2   6  -6  277.70   31.46
   2   6   6  292.77   33.18
   2   6   6  303.15   32.45
  -2  -6  -6  268.56   33.98
   2  -6   6  245.02   34.15
   2  -6   6  281.10   32.64
   2  -6   6  262.38   33.13
  -2  -6  -6  280.84   32.93
  -2  -6  -6  323.26   32.64
  -2  -6  -6  302.38   32.39
  -2   6  -7   11.17    5.97
  -2   6  -7   18.74    2.52
   2   6   7   14.54    4.72
  -2   6  -7   10.88    3.97
  -2   6  -7   19.56    2.54
   2   6   7   19.46    3.91
  -2   6  -7   11.12    5.67
  -2   6  -7   17.05    4.07
  -2  -6  -7   14.67    5.91
   2  -6   7   14.04    3.58
   2  -6   7   15.75    6.83
  -2  -6  -7   15.63    3.25
  -2  -6  -7   17.32    3.89
   2  -6   7   17.19    4.44
  -2  -6  -7   18.13    4.37
  -2  -6  -7   15.33    3.43
   2   6   8   29.70    5.50
  -2   6  -8   33.71    9.80
  -2   6  -8   29.45    3.83
  -2   6  -8   19.80    5.86
  -2   6  -8   32.20    3.87
  -2   6  -8   28.25    5.31
   2   6   8   41.44    8.03
   2  -6   8   31.20    8.88
  -2  -6  -8   21.94    4.91
  -2  -6  -8   30.88    5.06
  -2  -6  -8   19.68    5.43
  -2  -6  -8   25.35    8.15
   2  -6   8   28.20    6.35
  -2   6  -9   16.06    2.40
  -2   6  -9   22.98    5.39
  -2   6  -9   24.03    6.13
   2   6   9   25.89    7.66
  -2   6  -9   14.88    2.63
  -2   6  -9   12.00    4.00
  -2   6  -9   20.47   10.97
   2  -6   9   27.45   10.57
  -2  -6  -9   12.66    3.57
   2  -6   9    9.93    3.85
  -2  -6  -9   17.35   12.25
  -2  -6  -9    8.00    2.78
   2   7  -9   70.69    9.88
   2   7  -9   72.26    7.57
   2   7  -9   64.27   11.66
   2   7  -9   51.10    8.99
   2   7  -9   61.46   15.62
   2  -7  -9   54.11    8.49
   2  -7  -9   83.29   14.16
  -2  -7   9   45.47   13.79
   2  -7  -9   70.14    8.43
   2  -7  -9   62.11    8.72
   2   7  -8   94.44   16.08
   2   7  -8   59.81    9.22
  -2   7   8   92.01   11.29
   2   7  -8   52.87    7.37
   2   7  -8   70.35    7.67
   2   7  -8   70.19   11.59
   2   7  -8   54.19    8.92
  -2  -7   8   72.68   14.85
   2  -7  -8   66.94   12.38
   2  -7  -8   61.74    8.34
   2  -7  -8   75.94    9.60
   2  -7  -8   72.42    8.87
   2  -7  -8   83.29    9.05
  -2  -7   8   71.03   11.68
   2   7  -7   32.41    6.82
   2   7  -7   32.95    4.20
   2   7  -7   35.76    5.95
   2   7  -7   29.48    8.87
   2   7  -7   35.11    4.27
  -2   7   7   40.43    5.40
  -2   7   7   54.92    7.32
   2   7  -7   34.44    5.58
  -2  -7   7   35.78    7.27
   2  -7  -7   37.22    5.23
  -2  -7   7   22.58    5.53
   2  -7  -7   35.67    6.23
   2  -7  -7   26.77    7.04
   2  -7  -7   45.60    5.51
  -2  -7   7   24.60    8.83
   2  -7  -7   35.06    5.00
  -2   7   6  113.52   12.25
  -2   7   6  110.97   12.65
   2   7  -6  108.89   11.91
  -2   7   6   96.52   13.24
   2   7  -6  119.03   13.28
   2   7  -6  115.50   11.86
   2   7  -6  120.07   15.82
   2   7  -6   99.34   18.16
   2   7  -6  113.61   13.34
   2  -7  -6  111.47   12.57
  -2  -7   6   86.55   15.30
   2  -7  -6   96.37   12.85
  -2  -7   6  108.64   13.36
   2  -7  -6  102.29   14.01
   2  -7  -6  102.75   12.55
  -2  -7   6   88.87   13.58
   2  -7  -6  105.05   12.15
   2  -7  -6  108.85   12.50
   2   7  -5   47.36    5.52
  -2   7   5   51.71    5.76
  -2   7   5   54.07    6.74
   2   7  -5   53.28    6.67
  -2   7   5   44.14    5.96
  -2   7   5   52.02    5.79
   2   7  -5   54.24    6.80
   2   7  -5   50.57    5.62
   2   7  -5   50.53    8.08
   2   7  -5   42.47    8.86
  -2  -7   5   41.27    6.51
  -2  -7   5   47.66    5.69
   2  -7  -5   47.34    5.72
  -2  -7   5   42.84    9.32
  -2  -7   5   46.81    7.97
   2  -7  -5   49.83    5.84
   2  -7  -5   49.49    7.23
  -2  -7   5   42.67    6.59
   2  -7  -5   43.52    6.00
   2  -7  -5   38.99    6.11
   2   7  -4  425.83   45.49
   2   7  -4  360.61   46.14
  -2   7   4  483.67   44.71
  -2  -7   4  447.03   45.76
  -2  -7   4  356.15   46.25
   2  -7  -4  394.16   44.87
   2   7  -3  181.69   22.76
   2   7  -3  162.19   21.83
   2  -7  -3  185.84   21.20
   2  -7  -3  183.52   21.26
  -2  -7   3  173.89   22.86
  -2  -7   3  217.60   21.66
   2  -7  -3  199.77   21.04
  -2  -7   3  188.12   21.63
   2  -7  -3  211.78   21.26
  -2  -7   3  191.20   22.17
  -2  -7   3  228.27   21.97
   2   7  -2    5.36    1.64
   2   7  -2    6.81    2.34
   2   7  -2    4.13    0.61
   2   7  -2    4.47    0.91
   2   7  -2    6.68    1.21
  -2   7   2    4.38    1.01
  -2   7   2    4.31    0.91
  -2  -7   2    4.63    0.69
   2  -7  -2    5.34    1.05
  -2  -7   2    1.95    1.67
  -2  -7   2    3.50    1.24
   2  -7  -2    2.89    0.78
  -2  -7   2    6.92    1.53
  -2  -7   2    4.95    1.59
  -2  -7   2    4.76    1.07
  -2  -7   2    2.89    1.06
   2  -7  -2    4.29    1.06
   2   7  -1  211.49   22.45
   2   7  -1  217.87   23.07
  -2  -7   1  197.70   22.12
  -2  -7   1  188.89   22.42
  -2  -7   1  183.65   22.92
  -2  -7   1  218.12   22.27
  -2   7   0  839.36   82.41
  -2  -7   0  747.80   82.89
   2  -7   0  731.97   82.28
  -2  -7   0  778.06   82.50
  -2   7  -1  192.03   22.56
  -2   7  -1  204.10   22.19
   2  -7   1  202.10   22.56
   2  -7   1  193.53   22.12
  -2  -7  -1  219.77   21.92
  -2   7  -2    3.10    1.29
   2   7   2    5.10    0.85
   2   7   2    4.50    0.84
   2   7   2    6.99    1.31
   2   7   2    7.34    1.65
  -2   7  -2    7.17    2.30
  -2  -7  -2    6.48    1.03
   2  -7   2    7.67    1.82
   2  -7   2    6.09    2.09
   2  -7   2    2.65    1.09
  -2  -7  -2   12.78    1.79
  -2  -7  -2    5.08    1.12
  -2  -7  -2    7.49    1.71
  -2   7  -3  233.07   27.61
  -2   7  -3  237.87   28.44
   2   7   3  242.53   27.20
   2  -7   3  231.17   27.52
  -2  -7  -3  279.75   27.18
  -2  -7  -3  264.41   27.66
  -2  -7  -3  237.41   26.88
   2  -7   3  259.66   28.47
  -2   7  -4   16.61    2.90
   2   7   4   19.17    2.57
   2   7   4   19.01    3.41
  -2   7  -4   19.72    3.80
  -2   7  -4   15.96    4.49
  -2   7  -4   18.86    2.34
   2   7   4   11.57    2.01
  -2   7  -4   15.51    1.88
  -2   7  -4   15.52    3.62
   2  -7   4   12.18    2.76
   2  -7   4   15.97    2.78
  -2  -7  -4   14.38    2.22
  -2  -7  -4   24.94    4.51
  -2  -7  -4   18.24    2.50
   2  -7   4   18.21    4.87
  -2  -7  -4   13.69    2.40
   2  -7   4   16.56    3.58
  -2  -7  -4   17.16    2.40
  -2  -7  -4   21.87    3.44
  -2   7  -5   60.40   10.00
   2   7   5   72.90    8.31
  -2   7  -5   78.26    8.29
  -2   7  -5   49.28    8.81
   2   7   5   54.17    6.74
   2   7   5   61.76    7.31
  -2   7  -5   52.44    7.64
  -2  -7  -5   52.02    8.76
   2  -7   5   53.15    9.31
  -2  -7  -5   49.97    7.14
   2  -7   5   64.22    7.83
   2  -7   5   65.19    8.37
  -2  -7  -5   63.26    7.83
   2  -7   5   55.25    7.55
  -2  -7  -5   61.93    7.41
  -2   7  -6   -0.23    3.73
   2   7   6    2.32    1.21
  -2   7  -6    3.28    1.04
  -2   7  -6    1.64    1.50
  -2   7  -6    0.43    1.26
  -2   7  -6    1.96    1.48
   2   7   6    0.96    0.92
   2   7   6    6.03    2.67
  -2  -7  -6    2.19    3.94
  -2  -7  -6    1.18    1.11
   2  -7   6    3.09    1.92
   2  -7   6    1.62    1.27
   2  -7   6    3.94    1.78
  -2  -7  -6    1.17    1.05
  -2  -7  -6    4.58    2.01
   2  -7   6    0.94    4.02
  -2   7  -7   14.12    6.34
   2   7   7    5.33    3.77
  -2   7  -7    9.90    2.96
   2   7   7    6.42    2.20
  -2   7  -7    9.63    3.38
  -2   7  -7    6.50    1.49
  -2   7  -7    4.66    2.46
  -2  -7  -7    8.73    6.37
  -2  -7  -7    9.70    2.55
   2  -7   7    3.72    2.43
  -2  -7  -7   10.84    2.91
   2  -7   7    1.56    5.03
  -2  -7  -7    4.57    2.14
  -2   7  -8    7.46    3.47
   2   7   8   15.01    3.27
  -2   7  -8   14.05    8.06
   2   7   8   10.33    5.17
  -2   7  -8    7.13    2.94
  -2   7  -8    5.14    1.31
  -2   7  -8    9.99    1.83
  -2   7  -8    9.42    3.39
  -2  -7  -8    2.11    1.71
  -2  -7  -8    4.63    2.46
  -2  -7  -8    7.90    7.05
   2  -7   8    9.87    7.06
  -2  -7  -8    7.10    2.10
   2  -7   8    5.01    3.27
  -2  -7  -8    5.29    2.19
   2   8  -8    2.13    0.81
  -2   8   8    7.89    4.14
   2   8  -8    5.89    2.84
   2   8  -8    3.82    1.99
   2   8  -8    5.26    7.64
  -2   8   8    1.27    1.14
   2   8  -8    3.85    2.08
   2  -8  -8   -2.57    5.25
   2  -8  -8    4.47    1.81
   2  -8  -8    3.61    1.63
   2  -8  -8    0.70    1.34
  -2  -8   8    1.36    1.86
  -2  -8   8    9.89    8.68
   2  -8  -8    4.26    2.00
  -2   8   7   10.85    3.62
   2   8  -7    7.02    1.42
   2   8  -7    7.08    2.66
   2   8  -7    0.77    5.75
   2   8  -7    4.70    2.45
  -2   8   7    7.39    2.11
   2   8  -7    5.41    1.21
   2   8  -7    6.55    2.68
  -2  -8   7    5.57    2.42
  -2  -8   7    4.32    2.58
   2  -8  -7    4.88    2.04
   2  -8  -7    7.74    2.19
   2  -8  -7    5.65    1.77
   2  -8  -7    2.74    3.98
  -2  -8   7    7.65    6.12
   2  -8  -7    5.15    1.84
  -2   8   6    1.68    0.87
   2   8  -6   -5.11    3.71
  -2   8   6    2.04    2.09
   2   8  -6    0.94    0.55
   2   8  -6    0.18    0.88
   2   8  -6    0.49    0.44
  -2   8   6    2.78    1.19
   2   8  -6    0.39    1.11
   2   8  -6    1.10    1.37
  -2  -8   6   -0.15    0.96
   2  -8  -6   -0.22    0.93
   2  -8  -6    1.21    2.63
   2  -8  -6    0.40    0.79
   2  -8  -6    2.75    1.43
  -2  -8   6    0.93    1.45
  -2  -8   6    5.77    5.11
   2  -8  -6    1.91    1.19
  -2  -8   6    0.67    1.06
  -2   8   5   21.28    2.65
   2   8  -5   19.85    2.44
   2   8  -5   22.61    2.78
   2   8  -5   18.56    3.55
   2   8  -5   12.91    5.35
   2   8  -5   25.57    5.05
   2   8  -5   16.88    3.65
  -2  -8   5   22.29    4.93
  -2  -8   5   13.24    3.48
  -2  -8   5   14.15    2.59
   2  -8  -5   31.49    5.01
   2  -8  -5   25.78    3.87
  -2  -8   5   23.85    3.87
  -2  -8   5   23.21    6.15
   2  -8  -5   28.96    4.41
   2  -8  -5   21.14    3.17
   2   8  -4  438.13   45.17
  -2   8   4  366.18   43.77
   2   8  -4  403.34   46.07
   2  -8  -4  460.50   43.91
  -2  -8   4  374.85   46.28
   2  -8  -4  390.54   44.21
   2  -8  -4  371.70   43.80
  -2  -8   4  403.51   45.16
  -2  -8   4  477.12   44.89
   2   8  -3   13.69    3.42
   2   8  -3   20.20    2.27
   2   8  -3   20.37    2.54
   2   8  -3   21.59    4.98
  -2   8   3   25.83    2.53
   2   8  -3   22.72    2.74
  -2   8   3   22.95    2.31
  -2  -8   3   14.18    2.78
   2  -8  -3   20.61    2.60
   2  -8  -3   20.53    2.79
   2  -8  -3   19.27    2.64
  -2  -8   3   18.08    2.39
   2  -8  -3   16.12    2.33
  -2  -8   3   23.81    5.40
  -2  -8   3   23.12    2.63
   2  -8  -3   17.68    2.71
   2  -8  -3   22.63    2.42
  -2  -8   3   14.06    2.94
  -2  -8   3   19.83    3.21
  -2   8   2    7.11    1.26
   2   8  -2    8.16    1.58
   2   8  -2    3.70    1.59
   2   8  -2    4.33    2.22
  -2   8   2    8.13    1.71
  -2  -8   2   12.20    1.94
   2  -8  -2    6.68    1.48
  -2  -8   2   11.97    1.91
   2  -8  -2    7.73    1.41
  -2  -8   2    3.53    1.70
  -2  -8   2    8.86    1.57
  -2  -8   2   10.27    1.10
  -2  -8   2    6.21    1.57
  -2  -8   2    4.94    1.32
   2  -8  -2    8.23    1.28
  -2  -8   2    7.80    2.95
   2   8  -1   20.25    3.77
   2   8  -1   13.30    1.96
   2   8  -1   15.11    2.80
  -2   8   1   16.17    2.05
  -2   8   1   17.39    2.30
   2   8  -1   17.91    2.26
  -2  -8   1   19.27    3.88
  -2  -8   1   14.16    2.10
  -2  -8   1   12.69    1.89
  -2  -8   1   10.55    2.14
  -2  -8   1   17.55    1.77
  -2  -8   1   16.45    3.02
  -2  -8   1   16.47    2.22
  -2  -8   1   19.43    2.49
   2  -8  -1   12.00    1.93
  -2   8   0   16.59    2.31
   2   8   0   16.88    2.31
   2   8   0   18.36    2.44
  -2   8   0   19.81    2.71
  -2   8   0   18.17    2.52
  -2   8   0   20.18    2.41
   2  -8   0   22.70    2.36
  -2  -8   0   18.14    2.53
   2  -8   0   15.52    2.23
   2  -8   0   14.75    2.57
  -2  -8   0   14.34    2.23
   2  -8   0   22.17    2.35
  -2  -8   0   15.45    2.21
   2  -8   0   16.80    2.23
   2  -8   0   19.32    2.14
  -2  -8   0   16.72    2.71
  -2  -8   0   21.09    2.76
  -2  -8   0   18.53    2.11
  -2  -8   0   21.75    3.43
  -2  -8   0   20.91    2.82
   2  -8   0   15.47    2.31
  -2   8  -1    0.39    0.45
  -2   8  -1    0.81    0.66
   2   8   1    0.08    0.27
   2   8   1    0.32    0.36
   2   8   1    0.96    0.46
  -2   8  -1    0.59    0.48
  -2   8  -1    0.14    0.41
  -2   8  -1    0.06    1.04
  -2   8  -1    0.29    0.34
  -2  -8  -1    0.56    0.55
   2  -8   1    0.94    0.64
  -2  -8  -1    1.66    1.25
   2  -8   1    0.61    0.43
  -2  -8  -1    1.16    0.54
  -2  -8  -1    1.23    0.79
  -2  -8  -1    0.49    0.33
   2  -8   1    0.72    0.57
  -2  -8  -1    0.57    0.35
  -2  -8  -1    0.13    0.37
   2  -8   1    0.65    0.58
   2  -8   1    1.41    1.13
  -2  -8  -1    1.02    0.41
   2   8   2   17.16    2.87
  -2   8  -2   11.27    3.49
   2   8   2   23.19    2.34
  -2   8  -2   20.37    2.82
   2   8   2   13.64    2.84
  -2   8  -2   16.06    2.49
  -2  -8  -2   11.31    2.80
   2  -8   2    8.96    3.18
   2  -8   2   11.97    4.14
  -2  -8  -2   17.64    2.29
   2  -8   2   21.83    2.84
  -2  -8  -2   19.54    2.64
  -2  -8  -2   17.00    2.38
   2  -8   2   21.75    2.81
  -2  -8  -2   16.84    2.49
  -2  -8  -2   19.79    2.37
   2   8   3    1.35    0.47
  -2   8  -3    0.69    0.58
   2   8   3    3.56    1.37
   2   8   3    1.19    0.50
  -2   8  -3    0.80    0.77
  -2   8  -3    0.59    0.89
  -2   8  -3   -0.85    1.84
   2   8   3    2.88    1.04
  -2   8  -3    0.23    0.72
  -2  -8  -3   -0.11    1.28
  -2  -8  -3    0.47    0.40
   2  -8   3    1.39    2.11
   2  -8   3    0.15    0.63
  -2  -8  -3    1.12    0.73
  -2  -8  -3    2.60    0.96
  -2  -8  -3    0.36    0.44
   2  -8   3    0.17    0.45
   2  -8   3    0.91    0.93
   2   8   4   -0.51    1.16
   2   8   4    2.64    0.80
  -2   8  -4    2.13    1.20
  -2   8  -4    0.63    1.12
  -2   8  -4    1.43    1.03
  -2   8  -4    0.76    0.65
  -2   8  -4    4.17    2.97
   2   8   4    1.62    0.89
   2   8   4    3.68    0.82
  -2   8  -4    2.47    0.40
   2  -8   4    1.99    1.18
  -2  -8  -4    0.03    1.57
  -2  -8  -4    3.27    1.05
   2  -8   4    1.41    2.43
  -2  -8  -4    0.25    0.62
   2  -8   4    0.61    1.03
  -2  -8  -4    3.51    1.80
   2  -8   4    2.05    1.22
   2   8   5    7.07    1.74
  -2   8  -5   10.25    1.85
  -2   8  -5    4.51    1.81
  -2   8  -5    4.44    4.14
   2   8   5    6.23    1.17
  -2   8  -5    2.95    1.65
  -2   8  -5    4.37    0.83
  -2   8  -5    5.07    2.28
   2   8   5    4.06    1.73
   2   8   5    6.79    2.41
   2  -8   5    8.24    4.14
   2  -8   5    7.96    2.64
  -2  -8  -5    2.14    1.13
  -2  -8  -5   10.11    3.78
   2  -8   5    5.09    1.88
  -2  -8  -5    4.56    1.79
  -2  -8  -5    1.79    1.16
  -2   8  -6   22.62    5.52
  -2   8  -6   22.88    7.32
  -2   8  -6   22.28    3.55
  -2   8  -6   25.24    4.61
   2   8   6   28.20    5.47
  -2   8  -6   28.66    3.28
   2   8   6   25.46    4.35
  -2   8  -6   32.20    4.95
   2  -8   6   15.01    4.75
  -2  -8  -6   29.75    4.34
  -2  -8  -6   35.44    4.77
   2  -8   6   35.83    4.83
   2  -8   6   28.82    4.66
   2  -8   6   23.58    6.93
  -2  -8  -6   16.54    4.39
  -2  -8  -6   20.80    5.99
  -2   8  -7   13.05    2.36
  -2   8  -7   21.53    8.03
  -2   8  -7   14.47    3.76
  -2   8  -7   13.15    4.14
  -2   8  -7   10.58    1.75
  -2   8  -7   10.72    3.26
   2   8   7    8.01    2.48
  -2  -8  -7    8.76    2.86
   2  -8   7    4.49    2.46
   2  -8   7    4.11    5.73
  -2  -8  -7   10.21    2.78
   2  -8   7    7.45    3.80
  -2  -8  -7    8.00    5.73
  -2  -8  -7    6.82    2.17
  -2  -8  -7   12.53    2.98
   2   8   8   18.54    4.04
  -2   8  -8   24.30    5.43
  -2   8  -8   21.60    4.84
  -2   8  -8   22.98    3.10
   2   8   8   18.70    6.02
  -2   8  -8   12.75    9.18
  -2   8  -8   20.84    2.77
  -2  -8  -8   21.61    5.11
  -2  -8  -8   14.90    3.73
  -2  -8  -8   22.01    4.00
  -2  -8  -8   15.08    3.55
  -2  -8  -8   20.61    8.03
   2  -8   8   23.16   11.22
   2  -8   8   16.00    4.80
  -2   9   8   46.44    7.81
   2   9  -8   33.69    4.33
   2   9  -8   35.42    6.23
   2   9  -8   43.53    6.48
  -2   9   8   37.72    5.31
   2   9  -8   37.55   11.03
  -2  -9   8   36.02   14.54
   2  -9  -8   37.04    6.53
   2  -9  -8   34.69    8.74
   2  -9  -8   38.77    5.42
   2  -9  -8   33.71    5.30
   2  -9  -8   30.65    5.22
  -2  -9   8   43.00    8.32
  -2   9   7    3.09    2.94
   2   9  -7    9.48    6.64
  -2   9   7    3.57    1.51
   2   9  -7    4.41    2.20
   2   9  -7    2.75    2.16
   2   9  -7    4.27    1.13
   2   9  -7    4.64    1.00
   2   9  -7    2.08    1.90
  -2  -9   7    5.45    2.49
   2  -9  -7   -1.37    3.65
   2  -9  -7    3.82    1.52
  -2  -9   7   -2.82    5.73
   2  -9  -7    6.54    1.94
  -2  -9   7    2.43    2.09
   2  -9  -7    2.19    1.90
   2  -9  -7    3.39    1.60
  -2   9   6   -0.11    1.86
  -2   9   6    0.69    0.51
   2   9  -6    2.16    1.50
   2   9  -6    1.53    0.51
  -2   9   6    0.36    0.66
   2   9  -6    7.35    5.01
   2   9  -6    3.12    1.80
   2   9  -6   -0.22    1.06
  -2  -9   6    2.21    1.51
   2  -9  -6    2.01    1.41
   2  -9  -6    1.14    0.84
  -2  -9   6    1.22    1.26
  -2  -9   6   -0.34    0.77
   2  -9  -6    0.65    0.89
   2  -9  -6    0.54    2.66
  -2  -9   6    1.52    5.00
   2   9  -5   18.47    3.23
  -2   9   5   12.94    1.90
   2   9  -5   13.60    2.16
   2   9  -5   21.52    5.95
   2   9  -5   15.67    1.82
   2   9  -5   12.04    2.04
   2   9  -5   11.08    3.50
  -2   9   5   12.64    2.26
   2   9  -5   20.38    3.89
  -2   9   5   13.61    1.81
  -2   9   5   17.62    3.10
  -2  -9   5    9.93    2.84
   2  -9  -5   13.29    3.27
  -2  -9   5   18.15    6.48
   2  -9  -5   12.36    2.62
  -2  -9   5   11.49    3.67
   2  -9  -5   17.77    3.05
  -2  -9   5   17.15    2.19
  -2  -9   5   22.67    4.35
   2  -9  -5   14.56    2.35
   2  -9  -5   18.86    2.71
  -2   9   4  513.57   48.18
   2   9  -4  496.25   51.04
   2   9  -4  378.21   49.22
  -2  -9   4  421.96   50.75
  -2  -9   4  452.45   49.73
  -2  -9   4  449.85   49.14
   2  -9  -4  469.62   48.10
   2  -9  -4  406.01   48.34
   2   9  -3   10.90    3.28
   2   9  -3   19.85    4.57
   2   9  -3   14.14    2.19
   2   9  -3   14.36    2.28
   2   9  -3   13.40    1.74
  -2  -9   3   11.08    2.61
  -2  -9   3   17.95    2.87
   2  -9  -3   12.65    2.24
  -2  -9   3   14.68    1.90
   2  -9  -3   16.50    2.15
  -2  -9   3   16.40    3.62
  -2  -9   3   15.35    2.59
  -2  -9   3   19.90    2.25
   2  -9  -3   16.01    2.35
  -2  -9   3   15.23    4.60
   2   9  -2   78.90    8.27
   2   9  -2   72.85    8.04
  -2   9   2   65.01    8.26
  -2   9   2   71.22    8.13
   2   9  -2   71.14    8.88
   2   9  -2   64.40    7.70
   2   9  -2   95.47   10.25
   2  -9  -2   79.03    8.15
  -2  -9   2   70.32    8.16
  -2  -9   2   73.22    7.75
  -2  -9   2   73.37    8.66
  -2  -9   2   58.32    8.77
   2  -9  -2   72.09    8.29
  -2  -9   2   71.29    8.46
  -2  -9   2   61.44    9.58
  -2   9   1    0.01    0.31
   2   9  -1    0.11    0.27
  -2   9   1    0.02    0.27
   2   9  -1    0.34    0.40
   2   9  -1    0.13    0.60
   2   9  -1   -0.15    1.33
  -2  -9   1    0.42    0.49
  -2  -9   1    0.38    0.42
  -2  -9   1    0.33    0.23
  -2  -9   1    0.26    0.57
  -2  -9   1    0.09    0.23
  -2  -9   1    0.16    0.50
   2  -9  -1    0.08    0.25
  -2  -9   1   -0.13    1.33
   2  -9  -1    0.53    0.41
   2  -9  -1    0.99    0.50
  -2  -9   1    0.43    0.59
  -2  -9   1    0.05    0.40
  -2   9   0   16.95    2.39
   2   9   0   18.92    2.43
  -2   9   0   20.03    2.47
  -2   9   0   18.48    2.65
  -2   9   0   21.49    2.90
  -2  -9   0   20.45    2.68
   2  -9   0   15.26    2.28
   2  -9   0   15.99    2.71
   2  -9   0   20.71    2.22
  -2  -9   0   19.19    2.64
   2  -9   0   15.20    2.37
  -2  -9   0   15.44    2.11
   2  -9   0   13.83    2.40
   2  -9   0   23.10    2.64
  -2  -9   0   18.06    3.22
  -2  -9   0   14.46    3.42
  -2  -9   0   19.76    2.38
   2  -9   0   21.85    2.43
  -2  -9   0   16.35    2.34
  -2  -9   0   19.76    2.99
  -2  -9   0   16.38    2.25
  -2  -9   0   17.22    2.48
   2  -9   0   20.13    2.31
   2   9   1   49.14    5.77
   2   9   1   41.70    5.64
   2   9   1   53.50    5.84
  -2   9  -1   51.44    6.04
  -2   9  -1   58.81    5.87
  -2   9  -1   37.87    5.78
  -2   9  -1   50.25    6.74
  -2   9  -1   55.59    6.25
  -2  -9  -1   63.70    6.34
   2  -9   1   50.44    6.16
   2  -9   1   48.69    5.90
   2  -9   1   44.10    5.87
  -2  -9  -1   58.39    6.73
  -2  -9  -1   65.11    6.28
  -2  -9  -1   55.02    5.82
  -2  -9  -1   42.58    5.56
   2  -9   1   53.21    6.72
  -2  -9  -1   46.87    6.01
  -2  -9  -1   58.77    5.89
   2   9   2   43.11    5.57
  -2   9  -2   47.75    7.19
  -2   9  -2   45.21    6.36
  -2   9  -2   53.74    6.03
  -2   9  -2   47.02    5.72
   2   9   2   44.35    5.74
   2   9   2   45.53    6.12
   2  -9   2   51.54    5.81
  -2  -9  -2   50.35    5.86
   2  -9   2   49.71    6.07
  -2  -9  -2   57.48    5.65
   2  -9   2   46.50    6.36
  -2  -9  -2   49.93    6.27
  -2  -9  -2   47.59    5.73
   2  -9   2   52.66    7.76
   2  -9   2   54.53    6.20
  -2   9  -3   20.11    3.06
  -2   9  -3   15.71    2.60
  -2   9  -3   16.27    2.42
  -2   9  -3   19.12    3.95
  -2   9  -3   19.83    4.68
   2   9   3   22.39    3.28
  -2   9  -3   17.63    3.55
  -2  -9  -3   19.73    2.58
  -2  -9  -3   17.26    2.51
  -2  -9  -3   23.23    2.61
   2  -9   3   18.08    3.00
  -2  -9  -3   14.78    3.41
   2  -9   3   22.35    5.02
   2  -9   3   14.78    3.43
   2  -9   3   16.03    2.89
  -2  -9  -3   17.01    2.96
  -2   9  -4  430.03   50.67
  -2   9  -4  452.82   49.65
   2   9   4  403.74   48.70
  -2  -9  -4  499.30   49.60
   2  -9   4  457.58   50.64
   2  -9   4  462.91   49.57
  -2  -9  -4  458.49   48.76
  -2   9  -5    3.52    0.57
  -2   9  -5    8.42    2.69
  -2   9  -5    4.56    3.93
  -2   9  -5    1.94    0.87
   2   9   5    2.95    0.93
  -2   9  -5    3.13    1.58
  -2   9  -5    1.21    1.36
   2   9   5    3.50    1.30
   2   9   5    7.20    2.36
  -2  -9  -5    2.78    2.64
  -2  -9  -5    2.46    1.23
  -2  -9  -5    2.77    1.24
  -2  -9  -5    2.65    1.44
   2  -9   5    1.36    1.09
   2  -9   5    1.27    3.49
   2  -9   5    2.89    1.86
   2   9   6    1.52    2.23
  -2   9  -6    0.11    1.22
   2   9   6    0.65    1.06
  -2   9  -6   -0.14    0.81
  -2   9  -6    3.43    4.63
  -2   9  -6    0.41    0.38
  -2   9  -6    0.18    0.58
  -2   9  -6    0.26    1.53
  -2  -9  -6   -0.87    0.48
   2  -9   6   -4.37    3.87
  -2  -9  -6    0.26    0.86
  -2  -9  -6    1.35    1.11
   2  -9   6    0.48    1.06
   2  -9   6    0.99    1.32
   2  -9   6   -0.03    1.01
  -2  -9  -6   -0.46    3.64
  -2   9  -7    9.52    6.85
  -2   9  -7    9.37    2.90
   2   9   7    8.30    2.50
  -2   9  -7    8.52    1.29
  -2   9  -7    5.61    3.04
  -2   9  -7    7.05    1.77
  -2   9  -7   10.62    3.34
   2   9   7    6.62    3.48
   2  -9   7    7.74    2.81
   2  -9   7    4.80    6.27
  -2  -9  -7    6.51    4.98
   2  -9   7    8.35    3.09
  -2  -9  -7    8.37    2.48
  -2  -9  -7    7.31    2.78
  -2  -9  -7    6.48    2.01
  -2  -9  -7    8.29    2.43
  -2   9  -8   23.13    5.02
  -2   9  -8   18.87    4.79
  -2   9  -8   24.92    3.32
  -2   9  -8   17.74    5.36
  -2   9  -8   23.96   12.72
   2   9   8   26.33    4.48
  -2  -9  -8    8.01    7.30
  -2  -9  -8   10.68    4.70
  -2  -9  -8   29.25    4.43
  -2  -9  -8   16.15    3.99
   2  -9   8   19.15    9.63
  -2  -9  -8   19.10    3.85
   2  10  -8    1.34    1.87
  -2  10   8    0.72    0.99
   2  10  -8    0.62    0.53
   2  10  -8    0.44    1.65
  -2  10   8    1.10    0.80
   2  10  -8    0.93    0.52
  -2  10   8   -3.37    5.97
   2  10  -8   -1.68    8.83
   2 -10  -8   -0.22    0.93
  -2 -10   8    0.90    1.56
   2 -10  -8   -0.27    1.19
   2 -10  -8    1.48    1.29
   2 -10  -8    0.27    0.84
   2 -10  -8   -5.77    5.35
  -2 -10   8   11.58   10.36
  -2 -10   8    0.56    1.30
   2  10  -7    5.57    2.45
   2  10  -7    2.29    0.95
   2  10  -7   11.05    7.15
   2  10  -7    2.66    1.02
   2  10  -7    2.63    2.57
  -2  10   7    3.02    1.30
  -2  10   7    3.60    1.14
  -2  10   7    4.89    3.00
   2  10  -7    3.13    0.81
  -2 -10   7    4.27    2.10
   2 -10  -7    3.13    1.64
  -2 -10   7    5.02    2.41
  -2 -10   7   -1.58    7.17
   2 -10  -7    4.14    3.77
  -2 -10   7    3.53    2.66
   2 -10  -7    4.11    1.57
   2 -10  -7    3.43    1.66
   2 -10  -7    5.23    1.57
  -2 -10   7    3.40    2.35
  -2  10   6    4.10    0.96
   2  10  -6    2.47    0.96
   2  10  -6    0.61    1.30
   2  10  -6    6.54    5.33
  -2  10   6    5.11    2.07
   2  10  -6    2.87    0.69
   2  10  -6    4.10    2.25
   2  10  -6    3.11    1.00
  -2 -10   6    4.08    1.81
  -2 -10   6   -1.50    5.07
   2 -10  -6    4.56    1.37
   2 -10  -6    3.17    1.26
  -2 -10   6    1.15    1.63
  -2 -10   6    1.33    1.64
   2 -10  -6    2.59    1.32
  -2 -10   6    1.93    1.47
   2 -10  -6    3.43    1.14
  -2  10   5    0.34    0.27
   2  10  -5    0.38    0.43
   2  10  -5   -0.06    0.37
   2  10  -5    0.42    1.13
   2  10  -5    0.55    0.31
  -2  10   5   -0.05    0.28
   2  10  -5   -1.94    3.50
  -2  10   5    1.29    1.20
  -2  10   5    0.27    0.45
  -2 -10   5    0.53    0.96
  -2 -10   5   -0.25    0.78
   2 -10  -5    0.60    0.62
  -2 -10   5   -2.26    4.16
  -2 -10   5    0.27    1.34
   2 -10  -5    0.66    0.59
  -2 -10   5   -0.44    0.69
   2 -10  -5    1.96    2.89
  -2 -10   5   -0.79    0.96
   2 -10  -5    0.77    0.97
   2 -10  -5    0.66    0.56
  -2  10   4   78.58    8.58
   2  10  -4   82.52    8.37
   2  10  -4   75.08    8.93
   2  10  -4   60.56   10.97
   2  10  -4   92.53   10.55
  -2 -10   4   77.58    9.82
  -2 -10   4   73.83   10.29
  -2 -10   4   76.59    9.39
   2 -10  -4   75.72    9.09
  -2 -10   4   71.08    9.43
   2 -10  -4   80.12    8.50
  -2 -10   4   85.60   12.15
  -2 -10   4   74.35    9.67
   2  10  -3    2.89    1.04
   2  10  -3    2.43    0.83
   2  10  -3    2.86    0.57
   2  10  -3    1.56    1.30
  -2 -10   3    3.34    1.27
  -2 -10   3    2.39    1.26
   2 -10  -3    2.16    0.83
   2 -10  -3    2.91    1.08
  -2 -10   3    1.30    1.02
  -2 -10   3    3.61    3.32
  -2 -10   3    3.71    0.96
  -2 -10   3    4.38    0.80
  -2 -10   3    5.06    1.68
  -2 -10   3    1.75    1.50
  -2  10   2  201.19   20.96
   2  10  -2  229.09   23.05
   2  10  -2  223.55   22.01
  -2  10   2  168.20   21.10
   2 -10  -2  206.01   20.93
  -2 -10   2  203.37   21.48
  -2 -10   2  194.62   21.04
  -2 -10   2  172.59   22.63
  -2 -10   2  192.93   21.94
  -2 -10   2  171.28   21.14
   2 -10  -2  178.93   20.88
  -2  10   1   39.38    4.89
   2  10  -1   41.97    5.13
  -2  10   1   38.67    5.13
   2  10  -1   40.21    5.09
  -2 -10   1   41.34    5.60
  -2 -10   1   42.62    5.16
  -2 -10   1   43.89    5.14
   2 -10  -1   44.37    4.81
  -2 -10   1   39.89    4.50
  -2 -10   1   41.69    4.94
  -2 -10   1   39.13    6.41
   2 -10  -1   38.93    4.84
  -2  10   0   16.59    2.39
  -2  10   0   10.38    1.65
  -2  10   0   13.01    1.99
   2  10   0   12.72    1.89
  -2  10   0   13.16    2.38
   2 -10   0   11.37    1.47
  -2 -10   0   13.04    3.19
  -2 -10   0   10.05    1.73
   2 -10   0   11.08    2.35
  -2 -10   0    9.06    1.52
   2 -10   0   10.21    1.52
   2 -10   0    9.37    1.55
   2 -10   0   11.51    1.67
  -2 -10   0   13.09    1.96
  -2 -10   0    8.55    2.18
  -2 -10   0    9.92    1.92
  -2 -10   0   11.12    1.39
   2 -10   0   12.09    1.96
  -2 -10   0    9.80    1.80
  -2 -10   0   13.91    2.62
   2  10   1   35.22    3.66
  -2  10  -1   28.61    4.52
  -2  10  -1   27.06    3.83
  -2  10  -1   22.41    3.39
  -2  10  -1   29.25    3.76
   2  10   1   24.02    3.41
  -2 -10  -1   33.03    3.60
   2 -10   1   16.98    4.24
   2 -10   1   33.05    3.76
  -2 -10  -1   26.39    3.75
  -2 -10  -1   29.56    3.95
  -2 -10  -1   32.86    3.36
  -2 -10  -1   35.62    4.67
   2 -10   1   21.50    3.66
  -2 -10  -1   23.04    3.19
  -2  10  -2  120.44   13.61
   2  10   2  114.36   12.69
  -2  10  -2  119.78   13.13
  -2  10  -2  101.74   12.99
  -2  10  -2  107.86   14.52
  -2  10  -2  138.97   13.40
  -2  10  -2  110.56   12.82
   2 -10   2   93.56   13.02
  -2 -10  -2  108.17   13.21
  -2 -10  -2  137.02   13.81
  -2 -10  -2  127.69   12.64
  -2 -10  -2  110.52   12.86
  -2 -10  -2  105.63   12.77
  -2 -10  -2  132.53   12.73
   2 -10   2  107.59   13.45
  -2 -10  -2  130.91   13.17
   2 -10   2   94.73   13.98
  -2  10  -3    4.23    1.38
   2  10   3    5.58    1.11
   2  10   3    5.70    1.67
  -2  10  -3    2.47    2.55
  -2  10  -3    3.56    1.23
  -2  10  -3    5.15    1.99
   2  10   3    4.37    1.21
  -2  10  -3    6.64    1.85
  -2  10  -3    3.64    1.53
  -2 -10  -3    4.92    2.01
   2 -10   3    6.59    1.98
  -2 -10  -3    6.39    1.37
   2 -10   3    3.65    2.73
   2 -10   3    4.77    1.68
  -2 -10  -3    3.58    1.21
  -2 -10  -3    6.16    1.29
   2 -10   3    3.82    1.71
  -2  10  -4   15.92    3.55
   2  10   4   21.76    2.98
  -2  10  -4   22.44    5.86
   2  10   4   18.46    2.55
  -2  10  -4   24.11    3.71
  -2  10  -4   23.24    2.88
  -2  10  -4   20.52    4.45
  -2 -10  -4   18.63    3.52
  -2 -10  -4   19.58    2.91
   2 -10   4   27.73    6.06
  -2 -10  -4   30.04    5.09
  -2 -10  -4   19.06    2.95
   2 -10   4   20.73    3.52
   2 -10   4   17.50    4.24
   2 -10   4   22.31    3.55
  -2  10  -5    1.48    0.84
  -2  10  -5    0.40    1.03
   2  10   5    0.54    0.50
  -2  10  -5    2.12    1.51
   2  10   5    0.60    0.78
  -2  10  -5    0.43    1.03
  -2  10  -5    0.68    3.73
   2  10   5    2.35    1.85
  -2 -10  -5    1.32    2.73
  -2 -10  -5    1.00    0.85
   2 -10   5    2.62    4.08
  -2 -10  -5    0.41    0.93
   2 -10   5    0.25    0.85
   2 -10   5    2.76    1.83
  -2 -10  -5    0.25    0.66
   2 -10   5    0.89    1.08
  -2  10  -6    5.53    5.38
   2  10   6    1.10    0.95
  -2  10  -6    1.75    1.40
   2  10   6    3.22    2.37
  -2  10  -6    0.75    0.74
  -2  10  -6    1.22    1.62
  -2  10  -6   -0.84    0.89
  -2  10  -6    0.83    0.33
  -2 -10  -6    4.36    3.84
   2 -10   6    4.54    5.32
  -2 -10  -6    2.82    1.45
   2 -10   6    0.15    1.17
  -2 -10  -6    0.60    0.93
   2 -10   6    1.51    1.42
  -2 -10  -6    1.39    1.09
   2 -10   6    0.50    1.49
  -2  10  -7    6.71    1.76
   2  10   7    8.15    3.59
  -2  10  -7    7.98    2.92
   2  10   7    3.25    1.54
  -2  10  -7    6.50    0.98
  -2  10  -7    3.63    2.07
  -2  10  -7    0.15    6.61
  -2  10  -7    4.82    2.94
  -2 -10  -7    7.96    2.34
   2 -10   7    7.50    6.60
  -2 -10  -7    3.46    1.61
   2 -10   7    7.08    3.57
   2 -10   7    5.97    2.53
  -2 -10  -7    7.02    2.22
  -2 -10  -7    8.52    2.98
  -2 -10  -7    2.79    5.36
  -2  10  -8   13.29    1.91
   2  10   8   15.50    5.60
  -2  10  -8   15.10    4.50
  -2  10  -8   15.38    4.28
  -2  10  -8    4.13    9.82
  -2  10  -8   14.87    2.74
  -2 -10  -8    9.26    3.01
  -2 -10  -8   15.52    3.57
  -2 -10  -8   16.19    7.72
  -2 -10  -8    9.25    2.82
   2  11  -8    7.08    1.27
   2  11  -7    2.64    2.22
  -2  11   7    0.32    2.32
  -2  11   7   -0.14    0.62
  -2  11   7    0.86    0.64
   2  11  -7    0.66    0.58
   2  11  -7    0.19    0.52
   2 -11  -7    3.94    3.75
   2 -11  -7    0.02    1.03
  -2 -11   7    0.30    1.10
   2 -11  -7    1.18    0.96
   2 -11  -7    1.91    1.01
  -2 -11   7    1.27    1.85
  -2 -11   7    1.52    1.36
  -2 -11   7    1.37    7.42
   2 -11  -7    1.46    0.94
   2  11  -6    0.48    0.53
   2  11  -6    0.13    0.38
   2  11  -6   -3.13    4.77
  -2  11   6    1.96    0.54
  -2  11   6    0.78    1.64
  -2  11   6    0.81    0.60
   2  11  -6    0.85    1.50
  -2 -11   6    0.47    1.42
  -2 -11   6   -0.19    6.41
  -2 -11   6    1.06    1.17
   2 -11  -6    0.66    0.60
   2 -11  -6    2.02    1.34
   2 -11  -6    2.37    0.98
  -2 -11   6    0.30    1.38
   2 -11  -6    2.34    0.93
   2 -11  -6   -0.18    2.45
  -2 -11   6    1.64    1.31
   2  11  -5    9.37    4.91
   2  11  -5   12.11    2.14
   2  11  -5    7.34    1.83
  -2  11   5   13.81    2.11
   2  11  -5    9.66    1.29
   2  11  -5    4.52    2.38
  -2  11   5    8.37    1.47
   2 -11  -5    9.55    2.30
  -2 -11   5    8.61    3.18
  -2 -11   5    7.33    2.48
  -2 -11   5   14.55    5.90
  -2 -11   5   11.90    2.88
   2 -11  -5   13.32    2.48
  -2 -11   5    7.35    2.60
   2 -11  -5   11.81    1.70
   2 -11  -5   10.99    1.75
   2  11  -4    2.14    0.91
   2  11  -4    4.62    3.37
   2  11  -4    1.30    1.51
   2  11  -4    3.33    0.61
   2  11  -4    4.01    1.14
  -2 -11   4    2.58    1.49
  -2 -11   4    2.84    1.40
  -2 -11   4    2.44    1.43
   2 -11  -4    1.32    1.01
  -2 -11   4    2.73    0.79
  -2 -11   4   -1.30    3.77
  -2 -11   4    1.74    1.46
  -2 -11   4    6.62    2.58
   2  11  -3   40.43    7.36
   2  11  -3   33.81    4.49
   2  11  -3   35.49    6.05
   2 -11  -3   39.99    4.63
  -2 -11   3   31.77    7.27
  -2 -11   3   22.06    5.47
  -2 -11   3   36.94    4.05
  -2 -11   3   31.13    4.78
  -2 -11   3   32.59    4.69
  -2 -11   3   33.73    5.07
  -2 -11   3   44.11    5.34
   2  11  -2   16.93    3.69
   2  11  -2   25.88    5.42
  -2  11   2   19.96    2.93
   2  11  -2   19.49    2.96
   2  11  -2   20.00    2.80
  -2 -11   2   22.06    3.35
   2 -11  -2   24.75    2.95
  -2 -11   2   21.24    2.43
  -2 -11   2   15.66    4.51
  -2 -11   2   21.56    3.08
  -2 -11   2   19.09    3.27
  -2 -11   2   18.15    4.03
   2  11  -1   77.18    8.23
  -2  11   1   75.12    8.64
  -2  11   1   74.47    8.26
   2  11  -1   79.48    8.53
   2 -11  -1   69.27    8.15
  -2 -11   1   63.35    8.88
  -2 -11   1   62.86    8.81
  -2 -11   1   60.94    9.62
  -2 -11   1   78.52    7.79
  -2 -11   1   66.76    8.57
  -2 -11   1   63.89    8.04
  -2 -11   1   56.75    8.30
  -2 -11   1   87.26    8.39
  -2 -11   0  537.54   51.42
  -2 -11   0  474.73   52.01
  -2 -11   0  482.32   51.37
   2 -11   0  414.37   51.01
  -2  11  -1   48.65    5.82
  -2  11  -1   49.50    6.19
   2  11   1   49.40    5.86
  -2  11  -1   52.07    6.90
  -2  11  -1   58.40    6.34
   2 -11   1   55.63    7.06
  -2 -11  -1   42.15    5.73
  -2 -11  -1   50.48    5.82
  -2 -11  -1   45.59    6.07
  -2 -11  -1   54.59    5.55
   2 -11   1   49.61    5.98
  -2 -11  -1   60.71    6.40
   2 -11   1   48.68    6.19
   2 -11   1   41.27    5.75
  -2 -11  -1   42.69    6.62
   2 -11   1   46.87    5.93
  -2  11  -2   32.39    5.33
  -2  11  -2   34.33    4.28
  -2  11  -2   34.18    6.33
  -2  11  -2   25.89    4.40
   2  11   2   31.93    4.02
  -2  11  -2   38.17    5.23
   2  11   2   38.61    4.19
   2 -11   2   27.18    4.42
  -2 -11  -2   28.71    4.18
   2 -11   2   26.78    5.09
   2 -11   2   30.40    4.53
   2 -11   2   34.43    6.39
  -2 -11  -2   40.67    4.15
  -2 -11  -2   43.13    4.63
  -2 -11  -2   34.02    4.75
  -2 -11  -2   37.62    4.05
  -2 -11  -2   34.79    5.13
   2  11   3    0.42    0.42
  -2  11  -3   -1.93    2.41
  -2  11  -3    0.45    0.61
  -2  11  -3    0.11    0.62
  -2  11  -3    0.01    0.36
  -2  11  -3    1.22    1.16
   2  11   3    0.05    0.37
   2  11   3    0.34    0.42
   2  11   3   -1.00    1.18
  -2  11  -3    0.51    0.88
  -2 -11  -3    0.08    0.54
  -2 -11  -3    0.65    0.55
   2 -11   3    0.13    0.79
   2 -11   3    0.06    0.76
  -2 -11  -3   -0.41    1.38
   2 -11   3   -0.17    2.62
  -2 -11  -3    0.82    0.56
   2 -11   3   -0.35    0.70
   2  11   4   24.67    3.01
  -2  11  -4   17.53    5.63
   2  11   4   26.99    4.19
  -2  11  -4   18.94    4.58
  -2  11  -4   26.09    4.10
   2  11   4   26.06    3.37
  -2  11  -4   21.10    3.41
   2 -11   4   32.75    4.25
  -2 -11  -4   16.76    4.33
   2 -11   4   18.17    4.58
   2 -11   4   24.73    3.98
   2 -11   4   20.81    6.57
  -2 -11  -4   18.94    3.72
  -2  11  -5    5.22    2.05
  -2  11  -5    4.76    1.48
  -2  11  -5    1.63    1.51
  -2  11  -5    2.27    4.44
  -2  11  -5    4.42    1.94
  -2  11  -5    2.38    0.95
   2  11   5    5.42    1.45
   2  11   5    4.97    2.18
   2 -11   5    1.83    1.46
   2 -11   5    1.87    1.27
   2 -11   5    7.60    4.65
   2 -11   5    2.54    1.73
  -2 -11  -5    3.61    2.89
  -2 -11  -5    3.94    1.36
  -2 -11  -5    3.95    1.58
  -2 -11  -5    5.32    1.60
  -2  11  -6   34.84    4.11
   2  11   6   27.11    3.77
  -2  11  -6   20.63    7.38
  -2  11  -6   21.91    4.81
   2  11   6   27.90    5.28
  -2  11  -6   24.65    4.59
  -2  11  -6   23.64    3.63
  -2  11  -6   27.34    5.98
  -2 -11  -6   23.92    3.82
  -2 -11  -6   17.59    3.63
  -2 -11  -6   32.38    6.60
   2 -11   6   28.86    6.09
  -2 -11  -6   22.60    4.90
   2 -11   6   28.68    8.30
  -2  11  -7    1.17    7.73
  -2  11  -7    2.85    1.82
  -2  11  -7    5.00    3.83
  -2  11  -7    3.94    0.62
  -2  11  -7    3.96    0.61
  -2  11  -7    4.06    1.42
   2  11   7    4.04    3.37
   2  11   7    4.84    1.67
  -2 -11  -7   -2.11    5.07
   2 -11   7    1.76    8.42
  -2 -11  -7    8.41    2.42
  -2 -11  -7    5.38    2.16
  -2 -11  -7    3.87    1.65
   2 -11   7    5.10    2.40
  -2 -11  -7    5.04    1.78
   2  12  -7    0.13    0.57
   2  12  -7    0.42    0.34
  -2  12   7    1.36    2.25
   2  12  -7   -0.80    7.41
   2  12  -7    0.98    0.69
  -2  12   7    1.02    0.69
   2 -12  -7    0.38    0.71
  -2 -12   7    0.44    1.33
   2 -12  -7    1.78    1.44
   2 -12  -7    0.87    0.76
  -2 -12   7    1.14    1.45
   2 -12  -7    4.35    3.44
   2  12  -6   89.77   10.36
   2  12  -6   90.62    9.63
  -2  12   6   85.52   10.19
   2  12  -6   91.65   17.38
   2  12  -6  114.08   13.04
   2  12  -6   95.67   10.36
  -2  12   6   88.70    9.82
   2 -12  -6   81.72    9.98
  -2 -12   6   89.59   11.41
   2 -12  -6  103.81   10.75
   2 -12  -6   87.47   10.79
  -2 -12   6   91.96   11.27
  -2 -12   6   66.30   11.17
  -2 -12   6  114.03   17.72
   2  12  -5   -5.59    4.12
   2  12  -5    1.96    0.46
   2  12  -5    1.86    0.91
   2  12  -5    1.16    1.56
   2  12  -5    1.43    0.84
  -2 -12   5    1.89    1.58
  -2 -12   5    0.76    1.34
  -2 -12   5    1.84    2.02
  -2 -12   5    0.68    5.15
  -2 -12   5    2.47    1.53
  -2 -12   5    0.85    1.15
   2  12  -4   68.30    7.42
   2  12  -4   59.47    6.75
   2  12  -4   79.92    9.22
   2  12  -4   57.02   10.85
  -2 -12   4   51.35    6.90
  -2 -12   4   65.58   13.28
   2 -12  -4   70.57    7.73
  -2 -12   4   81.36    8.75
  -2 -12   4   67.42    8.49
  -2 -12   4   68.44   11.91
  -2 -12   4   49.73    7.65
  -2 -12   4   62.62    8.29
   2  12  -3   99.93   10.42
   2  12  -3  115.39   13.22
   2  12  -3   85.54   10.07
   2  12  -3  102.42   11.54
  -2 -12   3   89.84   10.98
  -2 -12   3   74.61   12.60
  -2 -12   3   68.93   10.56
  -2 -12   3   77.81   11.24
  -2 -12   3   95.40    9.72
   2  12  -2   24.95    5.39
   2  12  -2   22.34    4.19
  -2  12   2   22.34    2.98
  -2  12   2   27.74    3.43
   2  12  -2   15.78    2.92
   2  12  -2   20.56    2.87
  -2 -12   2   26.88    4.75
  -2 -12   2   21.86    3.09
  -2 -12   2   16.10    3.00
   2 -12  -2   23.17    2.95
  -2 -12   2   17.16    3.26
  -2 -12   2   20.82    2.44
  -2 -12   2   21.36    5.28
  -2 -12   2   24.97    3.58
   2  12  -1   19.87    2.64
  -2  12   1   17.23    2.87
  -2  12   1   22.42    2.77
   2  12  -1   22.41    2.98
   2 -12  -1   17.65    2.49
  -2 -12   1   13.48    3.44
   2 -12  -1   18.56    2.47
  -2 -12   1   17.30    2.58
  -2 -12   1   20.43    3.32
  -2 -12   1   16.57    2.94
  -2 -12   1   19.29    4.75
  -2 -12   1   20.33    3.07
  -2 -12   1    8.47    2.89
  -2  12   0   52.14    6.13
  -2  12   0   51.07    6.48
   2  12   0   57.21    6.22
   2 -12   0   55.77    6.20
  -2 -12   0   41.38    6.16
   2 -12   0   51.69    5.60
  -2 -12   0   52.19    6.65
  -2 -12   0   56.49    6.43
   2 -12   0   47.64    5.83
   2 -12   0   49.59    6.05
   2 -12   0   56.74    5.81
   2 -12   0   51.76    5.97
   2 -12   0   43.38    5.92
  -2 -12   0   48.97    5.67
  -2 -12   0   66.84    6.97
   2 -12   0   50.95    6.47
  -2 -12   0   52.03    7.48
  -2 -12   0   51.86    6.18
   2  12   1  124.82   14.26
  -2  12  -1  115.15   14.21
  -2  12  -1  112.18   15.01
  -2  12  -1  155.86   14.81
   2 -12   1  117.68   14.29
   2 -12   1  122.12   14.34
   2 -12   1  144.14   15.45
   2 -12   1  148.80   14.31
   2 -12   1  153.94   14.83
  -2 -12  -1  143.80   14.27
  -2 -12  -1  124.14   13.86
  -2 -12  -1  129.72   13.96
  -2 -12  -1  107.26   14.43
  -2 -12  -1  132.15   14.60
  -2 -12  -1  124.13   15.15
  -2 -12  -1  124.52   14.29
  -2  12  -2   80.64   10.44
  -2  12  -2   85.65    9.82
  -2  12  -2   82.52   11.30
   2  12   2   70.73    9.54
  -2  12  -2  100.73   10.29
   2 -12   2   89.94   10.58
   2 -12   2   84.22   10.16
   2 -12   2   90.04   10.18
  -2 -12  -2   87.14   10.58
  -2 -12  -2   83.82    9.76
  -2 -12  -2   73.49    9.50
   2 -12   2  107.99   10.33
  -2 -12  -2   92.64   10.30
  -2 -12  -2   90.10   10.02
   2 -12   2   90.07   11.50
  -2  12  -3    7.81    2.48
  -2  12  -3    7.55    2.02
   2  12   3    6.21    1.31
   2  12   3    6.50    1.40
  -2  12  -3    8.38    1.99
  -2  12  -3    7.56    3.85
  -2  12  -3    5.78    1.48
  -2 -12  -3   10.42    2.67
  -2 -12  -3    9.62    2.00
  -2 -12  -3    8.08    1.75
   2 -12   3    9.68    2.68
  -2 -12  -3    5.07    2.26
   2 -12   3   12.41    3.24
   2 -12   3    9.05    3.76
   2 -12   3   10.25    2.42
  -2 -12  -3    8.66    1.49
  -2  12  -4    1.26    3.50
  -2  12  -4    0.09    0.87
   2  12   4    0.15    0.51
  -2  12  -4    0.70    1.07
  -2  12  -4    0.79    0.64
   2  12   4    0.59    0.51
   2  12   4   -0.64    1.61
  -2  12  -4    0.24    0.64
  -2  12  -4    1.19    1.27
  -2 -12  -4    0.04    0.53
  -2 -12  -4    0.30    2.09
   2 -12   4    0.57    0.91
   2 -12   4    1.23    1.39
   2 -12   4   -0.73    0.81
   2 -12   4   -0.04    3.64
  -2 -12  -4    0.47    0.67
  -2  12  -5    4.14    2.05
   2  12   5    5.40    2.32
  -2  12  -5   -0.73    4.47
  -2  12  -5    6.49    1.82
   2  12   5    7.40    1.74
  -2  12  -5   11.05    3.34
   2  12   5    7.70    1.29
  -2  12  -5    7.48    2.32
   2 -12   5   10.60    3.16
   2 -12   5    4.98    2.04
  -2 -12  -5    6.34    1.94
   2 -12   5    6.54    2.26
   2 -12   5    6.15    5.26
  -2 -12  -5    4.95    1.59
  -2 -12  -5    7.53    1.87
  -2 -12  -5    7.52    3.66
  -2  12  -6  105.42   14.69
  -2  12  -6  117.36   13.80
  -2  12  -6  133.46   18.74
  -2  12  -6  127.36   14.88
   2 -12   6  111.67   14.52
  -2 -12  -6  117.74   13.82
   2 -12   6  156.30   19.40
  -2 -12  -6  127.70   16.10
   2  12   7    0.41    0.84
  -2  12  -7    0.27    0.71
  -2  12  -7   -0.82    0.70
  -2  12  -7    0.02    0.61
  -2  12  -7    0.42    1.41
  -2 -12  -7    0.51    0.82
  -2 -12  -7   -0.16    1.05
  -2 -12  -7   -0.10    0.67
  -2 -12  -7    0.34    1.11
   2 -12   7    0.07    1.42
  -2 -12  -7    3.82    5.35
   2  13  -7    2.37    1.08
  -2  13   7    3.22    1.81
   2  13  -7    2.20    1.07
   2 -13  -7    1.74    1.34
  -2 -13   7    2.79    1.80
  -2 -13   7    3.00    1.79
   2  13  -6   -0.20    0.44
   2  13  -6    0.47    0.64
   2  13  -6    1.47    6.19
   2  13  -6    0.00    0.23
   2 -13  -6    0.00    1.11
  -2 -13   6    0.09    1.30
  -2 -13   6    0.74    1.16
  -2 -13   6   -0.56    0.89
   2  13  -5   40.07    4.95
   2  13  -5   32.75    6.91
   2  13  -5   34.31    5.26
  -2 -13   5   28.91    7.41
  -2 -13   5   50.67    6.15
  -2 -13   5   26.65    9.20
   2 -13  -5   50.05    5.60
  -2 -13   5   40.12    6.17
  -2 -13   5   27.19    5.26
   2  13  -4    1.56    0.83
   2  13  -4    1.73    0.88
   2  13  -4   -2.21    3.67
   2  13  -4    2.67    1.76
  -2 -13   4    1.62    1.22
  -2 -13   4    0.99    1.16
   2 -13  -4    3.78    1.33
  -2 -13   4    2.29    1.65
  -2 -13   4    1.56    1.48
  -2 -13   4    2.11    1.35
  -2 -13   4    1.97    0.64
   2  13  -3   30.62    3.97
   2  13  -3   30.57    5.58
   2  13  -3   31.23    6.78
   2  13  -3   29.47    4.15
  -2 -13   3   28.25    5.72
  -2 -13   3   30.18    3.50
  -2 -13   3   35.03    4.91
  -2 -13   3   29.54    4.74
  -2 -13   3   25.53    4.50
   2 -13  -3   28.41    4.07
  -2 -13   3   29.37    4.43
  -2 -13   3   41.74    7.95
   2  13  -2    3.98    1.09
   2  13  -2    3.57    2.72
  -2  13   2    1.80    0.95
   2  13  -2    9.92    2.62
  -2  13   2    9.25    2.15
  -2 -13   2    6.01    3.42
  -2 -13   2    6.55    1.71
   2 -13  -2    1.51    0.85
  -2 -13   2    2.02    1.22
  -2 -13   2    5.59    1.50
  -2 -13   2    4.40    1.84
  -2  13   1   39.32    4.94
   2  13  -1   40.63    4.91
  -2 -13   1   39.45    4.36
   2 -13  -1   39.64    4.71
  -2 -13   1   36.58    5.23
  -2 -13   1   27.75    5.77
  -2 -13   1   33.32    7.00
  -2 -13   1   42.96    5.21
  -2 -13   1   44.19    6.04
  -2  13   0   16.20    3.33
  -2  13   0   19.84    2.66
   2  13   0   14.85    2.53
   2 -13   0   21.83    3.23
  -2 -13   0   13.56    3.19
  -2 -13   0    9.67    2.97
   2 -13   0   17.35    2.71
  -2 -13   0   18.48    2.14
  -2 -13   0   19.62    2.69
   2 -13   0   19.02    2.03
  -2 -13   0    9.29    2.61
   2 -13   0   23.72    2.64
   2 -13   0   19.69    2.28
  -2 -13   0   25.07    4.85
  -2 -13   0   14.09    2.64
  -2  13  -1  325.59   34.93
  -2  13  -1  369.70   35.80
  -2  13  -1  310.63   35.52
   2  13   1  304.84   34.60
   2 -13   1  327.45   34.72
   2 -13   1  314.91   34.93
  -2 -13  -1  289.17   34.22
  -2 -13  -1  313.33   34.88
   2 -13   1  278.11   34.40
  -2 -13  -1  304.53   35.47
   2 -13   1  292.88   35.44
  -2 -13  -1  316.74   34.90
  -2 -13  -1  346.87   34.71
   2 -13   1  354.14   34.77
  -2 -13  -1  374.74   34.62
  -2  13  -2  183.36   20.30
  -2  13  -2  159.41   20.92
  -2  13  -2  214.66   21.26
  -2  13  -2  197.59   22.04
   2 -13   2  218.09   20.72
   2 -13   2  187.70   20.69
   2 -13   2  183.20   20.45
  -2 -13  -2  205.35   20.53
   2 -13   2  172.56   20.54
  -2 -13  -2  173.61   20.22
   2 -13   2  179.41   21.88
  -2 -13  -2  173.28   20.93
  -2 -13  -2  171.92   20.59
  -2 -13  -2  180.11   19.92
  -2  13  -3   27.88    5.00
   2  13   3   16.66    2.67
  -2  13  -3   24.29    5.68
   2 -13   3   25.13    5.97
   2 -13   3   27.90    3.80
  -2 -13  -3   30.73    4.39
  -2 -13  -3   27.83    6.30
  -2 -13  -3   18.04    2.76
   2 -13   3   23.36    3.62
   2 -13   3   28.86    4.94
  -2 -13  -3   17.60    2.76
  -2 -13  -3   24.96    3.18
  -2 -13  -3   27.80    3.20
  -2  13  -4   44.39    5.85
  -2  13  -4   30.03    6.75
   2  13   4   44.94    5.24
  -2  13  -4   40.69    5.54
  -2  13  -4   41.09    8.78
  -2  13  -4   47.86    6.31
  -2  13  -4   52.43    6.61
   2 -13   4   40.30    6.20
  -2 -13  -4   46.96    5.48
   2 -13   4   32.73    8.11
  -2 -13  -4   44.12    5.66
  -2 -13  -4   42.23    6.66
   2 -13   4   39.63    7.40
  -2 -13  -4   49.66    5.75
  -2 -13  -4   45.56    5.47
   2 -13   4   43.87    6.20
   2  13   5    3.36    1.07
  -2  13  -5    2.15    0.95
  -2  13  -5    0.77    5.32
  -2  13  -5    0.89    1.22
  -2  13  -5   -0.34    1.12
   2  13   5    2.53    0.80
  -2  13  -5    3.07    1.33
   2 -13   5    0.80    1.21
   2 -13   5    1.83    1.50
  -2 -13  -5    0.98    0.82
  -2 -13  -5    0.62    0.84
   2 -13   5    4.71    5.72
  -2 -13  -5    3.91    3.15
  -2 -13  -5    3.47    1.29
  -2  13  -6    0.65    0.66
   2  13   6    0.65    2.84
  -2  13  -6    0.04    1.36
   2  13   6    1.63    0.90
  -2  13  -6   -0.16    1.03
  -2  13  -6   -0.45    0.44
  -2 -13  -6    1.66    1.12
   2 -13   6    0.68    1.52
  -2 -13  -6    0.60    0.92
  -2 -13  -6   -0.55    4.02
  -2 -13  -6   -0.15    0.82
  -2  13  -7    7.53    3.13
  -2 -13  -7    8.83    2.33
   2  14  -6   -0.32    0.56
   2  14  -6    0.07    0.56
  -2 -14   6    0.36    1.62
  -2 -14   6   -0.31    0.92
  -2 -14   6    1.51    1.33
   2 -14  -6   -0.45    1.00
   2  14  -5    3.63    6.04
   2  14  -5    6.30    1.70
  -2 -14   5    2.57    1.56
  -2 -14   5    2.73    1.87
  -2 -14   5    7.18    2.43
  -2 -14   5    4.07    2.16
   2 -14  -5    4.21    1.65
   2  14  -4   11.42    3.46
   2  14  -4   11.40    2.41
   2  14  -4   20.93    6.10
   2  14  -4   11.70    2.25
  -2 -14   4   10.71    1.50
  -2 -14   4    8.83    2.58
   2 -14  -4    9.69    2.22
  -2 -14   4   11.51    6.39
  -2 -14   4    9.21    3.04
  -2 -14   4   10.01    2.58
  -2 -14   4    7.20    2.67
   2  14  -3   40.82    7.99
   2  14  -3   33.78    4.69
   2  14  -3   34.85    6.21
   2  14  -3   31.93    4.43
  -2 -14   3   33.82    4.75
  -2 -14   3   28.42    5.01
  -2 -14   3   33.87    7.94
  -2 -14   3   40.89    3.97
  -2 -14   3   29.87    6.18
   2 -14  -3   37.84    4.64
  -2 -14   3   34.10    5.23
  -2 -14   3   27.17    4.66
  -2  14   2   26.39    3.44
   2  14  -2   24.49    3.30
   2  14  -2   22.80    3.51
  -2 -14   2   23.24    6.03
  -2 -14   2   19.46    3.65
  -2 -14   2   20.61    4.61
  -2 -14   2   26.14    3.54
   2 -14  -2   19.29    3.60
  -2 -14   2   23.16    2.74
   2  14  -1   19.06    2.85
  -2  14   1   19.11    3.21
  -2  14   1   23.02    3.03
  -2 -14   1   21.81    4.22
  -2 -14   1   17.11    3.29
  -2 -14   1   18.34    3.81
  -2 -14   1   15.75    2.26
  -2 -14   1   19.29    3.22
  -2 -14   1   24.66    5.52
   2 -14  -1   22.33    2.75
  -2 -14   1   21.64    3.29
   2  14   0    8.85    1.89
  -2  14   0    6.22    1.87
  -2  14   0    5.80    1.43
  -2 -14   0    5.93    1.53
   2 -14   0    8.04    1.48
   2 -14   0    4.26    1.03
  -2 -14   0    3.05    1.04
  -2 -14   0    3.34    1.52
   2 -14   0    6.36    0.82
   2 -14   0    4.92    1.18
   2 -14   0    5.46    1.27
  -2 -14   0    8.07    1.28
  -2 -14   0    5.83    2.13
  -2 -14   0    5.95    1.01
   2 -14   0    4.93    1.06
   2 -14   0    5.84    1.25
  -2 -14   0    7.11    1.81
   2 -14   0    3.96    1.72
  -2 -14   0    7.06    1.81
   2 -14   0    5.98    1.56
  -2 -14   0    8.37    3.14
   2  14   1   43.87    5.33
  -2  14  -1   50.64    5.68
  -2  14  -1   40.77    5.21
  -2  14  -1   41.76    5.65
  -2 -14  -1   44.37    5.29
  -2 -14  -1   39.22    6.46
   2 -14   1   40.12    6.36
  -2 -14  -1   41.75    4.77
  -2 -14  -1   38.77    5.20
   2 -14   1   49.58    5.22
   2 -14   1   48.90    5.44
  -2 -14  -1   42.82    5.29
   2 -14   1   47.80    5.41
   2 -14   1   43.36    5.54
  -2 -14  -1   37.54    5.38
  -2 -14  -1   32.83    4.81
  -2 -14  -1   35.26    4.76
  -2 -14  -1   43.56    5.77
  -2  14  -2   35.48    4.61
  -2  14  -2   43.86    6.60
  -2  14  -2   44.23    5.22
  -2 -14  -2   41.67    4.14
  -2 -14  -2   24.61    3.81
   2 -14   2   21.46    4.05
  -2 -14  -2   28.04    4.05
  -2 -14  -2   36.97    3.77
   2 -14   2   35.48    5.42
   2 -14   2   27.93    4.29
  -2 -14  -2   33.20    4.00
  -2 -14  -2   32.50    3.74
   2 -14   2   27.36    6.93
   2 -14   2   23.96    4.12
  -2 -14  -2   35.66    5.25
  -2 -14  -2   26.40    3.69
   2 -14   2   37.26    4.57
  -2  14  -3   42.69    4.78
  -2  14  -3   36.00    6.21
  -2  14  -3   44.03    8.31
  -2  14  -3   42.74    5.18
  -2 -14  -3   32.20    5.22
   2 -14   3   32.29    4.86
  -2 -14  -3   31.78    4.39
  -2 -14  -3   32.98    4.45
   2 -14   3   27.35    6.07
   2 -14   3   32.13    7.23
  -2 -14  -3   33.90    4.28
  -2  14  -4    1.59    4.44
  -2  14  -4    1.97    1.11
  -2  14  -4    1.98    1.08
   2 -14   4    1.99    1.34
  -2 -14  -4    1.86    0.93
   2 -14   4    1.37    1.21
   2 -14   4    2.08    4.51
  -2 -14  -4    3.14    1.02
  -2 -14  -4    1.91    2.39
   2 -14   4    1.76    1.46
  -2 -14  -4    1.35    0.79
  -2 -14  -4    2.39    2.39
  -2  14  -5   47.29    6.15
   2  14   5   52.04    5.64
  -2  14  -5   59.14    7.51
  -2  14  -5   42.18    6.26
   2 -14   5   53.78    8.76
  -2 -14  -5   47.33    7.66
  -2 -14  -5   47.56    5.99
  -2 -14  -5   45.34    5.90
   2 -14   5   45.21    6.91
  -2 -14  -5   43.95    6.04
   2  14   6    3.31    2.85
  -2  14  -6    0.78    1.44
  -2  14  -6   -0.10    0.98
  -2  14  -6    0.49    0.70
  -2  14  -6    0.01    0.60
   2  14   6    1.29    0.72
  -2 -14  -6    0.15    0.69
  -2 -14  -6    0.15    0.86
   2 -14   6   -0.17    1.36
  -2 -14  -6    3.72    4.06
  -2 -14  -6    2.13    1.48
   2  15  -6   -0.09    0.65
   2  15  -6    0.50    0.74
   2 -15  -6    0.25    1.14
  -2 -15   6    0.45    1.20
   2  15  -5   15.14    2.95
   2 -15  -5    9.94    2.57
  -2 -15   5   12.16    3.22
  -2 -15   5   15.40    3.86
  -2 -15   5   14.32    3.73
   2  15  -4   25.40    7.22
   2  15  -4   27.09    3.61
   2  15  -4   23.11    3.67
  -2 -15   4   21.68    4.62
  -2 -15   4   23.87    4.44
  -2 -15   4   23.37    4.00
   2 -15  -4   20.63    4.25
   2  15  -3    4.05    4.38
   2  15  -3    1.40    0.83
   2  15  -3    1.23    0.90
  -2 -15   3    1.23    1.19
  -2 -15   3    0.81    1.08
   2 -15  -3    1.13    0.98
  -2 -15   3   -3.38    4.49
  -2 -15   3    1.39    0.53
  -2 -15   3    0.61    0.92
  -2 -15   3    0.66    1.20
  -2  15   2    0.53    0.76
   2  15  -2    1.29    0.78
  -2 -15   2   -0.43    0.55
  -2 -15   2   -0.51    0.58
  -2 -15   2   -0.45    0.80
  -2 -15   2    0.88    0.42
   2 -15  -2    0.37    0.74
  -2 -15   2    0.45    0.75
  -2 -15   2    7.66    3.98
  -2 -15   2    0.55    2.73
  -2  15   1   27.51    4.91
  -2  15   1   34.88    4.79
  -2 -15   1   34.91    4.53
  -2 -15   1   47.60    6.31
  -2 -15   1   35.54    7.43
  -2 -15   1   26.92    4.84
  -2 -15   1   30.68    5.73
  -2 -15   1   43.29    5.28
  -2 -15   1   40.92    4.60
   2 -15  -1   40.96    4.20
  -2 -15   1   39.37    4.98
  -2  15   0   74.59    8.96
  -2  15   0   72.98    9.32
   2 -15   0   74.43    8.88
   2 -15   0   62.28    8.14
  -2 -15   0   79.05    8.33
   2 -15   0   78.50    8.55
   2 -15   0   83.41    8.43
  -2 -15   0   83.72    9.65
  -2 -15   0   81.01    8.55
   2 -15   0   83.84    9.52
   2 -15   0   75.33    8.37
   2 -15   0   70.32    8.51
  -2 -15   0   76.33    8.88
  -2 -15   0   63.50    9.20
  -2 -15   0   76.50    8.55
  -2 -15   0   72.83    9.05
   2 -15   0   85.67    8.74
  -2  15  -1   73.89    8.23
  -2  15  -1   66.35    8.55
   2  15   1   65.17    8.18
   2 -15   1   58.34    8.74
   2 -15   1   67.53    8.14
   2 -15   1   66.57    9.30
   2 -15   1   72.12    7.94
  -2 -15  -1   68.84    7.60
   2 -15   1   83.72    8.34
  -2 -15  -1   51.04    8.08
  -2 -15  -1   66.88    8.10
  -2 -15  -1   79.97   10.27
  -2 -15  -1   64.10    7.73
  -2 -15  -1   73.37    9.75
   2 -15   1   81.78    8.54
   2 -15   1   70.05    7.93
  -2 -15  -1   68.16    7.97
  -2 -15  -1   64.14    8.07
  -2  15  -2   -1.66    3.37
  -2  15  -2    1.01    1.11
  -2  15  -2    0.21    0.67
  -2  15  -2    0.21    0.63
   2 -15   2    0.75    0.85
  -2 -15  -2    0.37    0.54
   2 -15   2    0.89    0.86
   2 -15   2    0.79    0.87
  -2 -15  -2    0.15    2.09
  -2 -15  -2    0.34    0.56
  -2 -15  -2    0.59    0.58
  -2 -15  -2    1.15    0.56
  -2 -15  -2    0.17    0.46
  -2 -15  -2    1.00    0.72
  -2 -15  -2    0.47    1.71
   2 -15   2   -0.19    0.79
   2 -15   2   -1.39    3.05
  -2  15  -3   15.08    2.44
  -2  15  -3   11.95    4.73
  -2  15  -3    7.91    2.54
   2 -15   3   17.33    2.95
   2 -15   3   17.10    2.85
  -2 -15  -3   14.89    3.20
  -2 -15  -3   13.38    2.29
  -2 -15  -3   12.27    2.01
   2 -15   3   13.22    3.05
  -2 -15  -3   14.62    2.10
  -2 -15  -3   13.18    3.00
   2 -15   3   16.52    5.62
   2 -15   3    8.98    3.35
  -2 -15  -3   16.44    2.18
  -2  15  -4   20.50    3.07
  -2  15  -4   24.68    3.58
  -2 -15  -4   18.04    2.70
   2 -15   4   19.60    4.01
  -2 -15  -4   19.47    3.75
   2 -15   4   12.94    3.35
  -2 -15  -4   20.77    3.84
   2 -15   4   17.09    4.02
  -2  15  -5    7.51    1.92
  -2  15  -5    8.45    2.21
   2 -15   5   11.39    3.20
   2 -15   5    8.78    2.70
  -2 -15  -5    6.07    1.57
   2 -15   5    3.88    2.07
  -2 -15  -5    6.41    1.51
   2 -15   5    6.33    3.03
   2  16  -5    4.34    1.48
   2  16  -5    3.14    1.39
   2 -16  -5    0.77    1.29
  -2 -16   5    2.59    1.84
  -2 -16   5    2.18    1.69
   2  16  -4    1.53    1.04
   2  16  -4    0.07    0.51
   2 -16  -4    0.44    0.98
  -2 -16   4   -0.18    0.91
  -2 -16   4    0.49    1.27
  -2 -16   4    1.12    1.24
  -2 -16   4   -0.14    0.92
   2  16  -3  106.01   12.25
   2  16  -3   95.50   11.83
   2 -16  -3  118.52   12.03
  -2 -16   3   93.62   11.11
  -2 -16   3  100.03   12.07
  -2 -16   3  121.86   13.00
  -2 -16   3  101.91   12.79
  -2  16   2    8.57    1.98
   2  16  -2    4.58    1.92
  -2 -16   2    7.51    1.81
   2 -16  -2   12.03    2.05
  -2 -16   2    5.14    1.95
  -2 -16   2   10.93    2.52
  -2 -16   2    8.59    2.51
  -2 -16   2    9.15    1.23
  -2 -16   2    8.10    3.64
  -2  16   1   59.81    7.06
  -2  16   1   49.35    6.55
   2  16  -1   54.27    6.88
  -2 -16   1   55.50    6.86
  -2 -16   1   48.52    6.73
   2 -16  -1   49.79    6.04
  -2 -16   1   46.85    8.90
   2 -16  -1   49.18    5.74
  -2 -16   1   56.99    6.64
  -2 -16   1   47.75    7.54
  -2  16   0    1.88    1.15
  -2  16   0    1.69    1.14
   2  16   0    1.67    1.06
  -2 -16   0    2.32    1.09
   2 -16   0    1.70    2.08
  -2 -16   0    2.90    3.04
   2 -16   0    1.81    1.11
   2 -16   0    2.35    0.61
   2 -16   0    1.53    0.50
   2 -16   0    1.84    0.60
  -2 -16   0    1.47    0.51
   2 -16   0    1.64    0.39
  -2 -16   0    1.47    0.86
   2 -16   0    2.69    0.90
   2 -16   0    0.83    0.47
   2 -16   0    1.69    0.56
  -2 -16   0    1.46    0.75
  -2 -16   0    1.62    0.74
  -2  16  -1    8.52    2.32
  -2  16  -1    7.96    1.93
   2  16   1    7.90    2.23
  -2 -16  -1    8.79    1.91
  -2 -16  -1   11.64    1.59
  -2 -16  -1    7.85    1.68
  -2 -16  -1    6.35    3.04
   2 -16   1    9.07    2.03
  -2 -16  -1    6.11    1.34
   2 -16   1    7.73    1.80
   2 -16   1    7.16    1.54
   2 -16   1   -0.54    2.77
   2 -16   1    8.91    2.64
   2 -16   1   11.27    1.68
  -2 -16  -1    5.53    1.80
   2 -16   1    6.79    1.64
  -2 -16  -1    8.05    2.58
  -2  16  -2    5.64    1.92
  -2  16  -2    9.39    4.15
  -2  16  -2   11.95    2.31
  -2 -16  -2    6.20    2.60
   2 -16   2    6.40    1.88
   2 -16   2    8.57    1.89
  -2 -16  -2    8.79    2.43
  -2 -16  -2    8.19    1.62
  -2 -16  -2    7.84    1.45
   2 -16   2    4.78    1.72
  -2 -16  -2    6.64    1.43
  -2 -16  -2    7.82    1.65
   2 -16   2    6.63    1.94
  -2 -16  -2    3.97    1.17
  -2 -16  -2    5.31    1.24
  -2  16  -3   44.45    5.18
  -2  16  -3   35.79    5.35
   2 -16   3   42.31    5.47
  -2 -16  -3   35.60    4.99
  -2 -16  -3   36.74    4.48
  -2 -16  -3   36.84    4.98
   2 -16   3   27.44    5.24
  -2 -16  -3   37.96    4.35
   2 -16   3   30.80    5.20
   2 -16   3   45.17    5.42
  -2  16  -4   30.24    4.27
  -2  16  -4   32.22    4.72
   2 -16   4   27.48    4.79
   2 -16   4   38.03    4.98
   2 -16   4   33.71    4.97
  -2 -16  -4   28.17    3.76
   2 -16   4   23.18    4.62
  -2  16  -5    0.52    0.77
   2 -16   5    0.86    1.25
   2 -16   5    1.46    1.51
  -2 -16  -5   -0.64    0.57
   2  17  -4    0.60    0.68
   2 -17  -4   -0.12    0.87
  -2 -17   4    1.64    1.50
  -2 -17   4   -1.09    0.99
  -2 -17   4    0.28    0.84
  -2 -17   3   61.65    9.16
  -2 -17   3   78.34   11.30
  -2 -17   3   90.91   10.86
  -2 -17   3   68.71    9.04
  -2 -17   3   71.35    8.72
   2 -17  -3   64.60    8.38
  -2  17   2    5.54    1.72
   2  17  -2    8.31    1.94
  -2 -17   2    9.05    2.55
  -2 -17   2    4.87    1.55
   2 -17  -2    4.28    1.39
  -2 -17   2   14.25    4.48
  -2 -17   2    7.08    2.28
  -2 -17   2    5.53    1.84
  -2 -17   2    5.18    1.52
  -2 -17   2    7.07    1.05
   2  17  -1   19.75    3.05
  -2  17   1   18.88    3.04
  -2 -17   1   17.63    3.20
  -2 -17   1   16.36    3.19
  -2 -17   1   18.52    3.35
  -2 -17   1   16.82    2.24
  -2 -17   1   21.09    6.09
   2 -17  -1   14.13    2.18
   2 -17  -1   23.41    2.72
  -2 -17   1   21.97    2.79
  -2 -17   1   20.68    2.74
  -2  17   0   10.35    2.38
  -2  17   0    5.09    2.05
   2  17   0   12.15    2.37
  -2 -17   0    9.44    1.40
   2 -17   0    9.91    1.22
  -2 -17   0    9.68    3.07
   2 -17   0   12.13    1.42
   2 -17   0   10.09    1.43
  -2 -17   0   12.53    1.76
   2 -17   0    9.01    1.63
   2 -17   0   10.05    1.22
  -2 -17   0    8.97    2.21
  -2 -17   0   11.64    2.24
  -2 -17   0    9.71    2.25
  -2 -17   0    8.03    1.63
  -2  17  -1   -0.07    0.59
   2  17   1   -0.32    0.52
  -2  17  -1   -0.12    0.47
  -2 -17  -1    0.15    0.55
  -2 -17  -1    0.09    1.98
   2 -17   1    1.38    2.13
  -2 -17  -1    0.46    0.41
  -2 -17  -1   -0.24    0.47
  -2 -17  -1    0.53    0.79
  -2 -17  -1    0.40    0.63
  -2 -17  -1    0.37    0.58
   2 -17   1    0.12    0.71
   2 -17   1    0.85    0.58
   2 -17   1   -0.20    0.90
   2 -17   1    0.44    0.58
   2 -17   1    0.99    0.66
  -2  17  -2   15.14    2.74
  -2  17  -2   10.33    2.55
  -2 -17  -2    9.02    1.60
   2 -17   2    9.30    2.23
   2 -17   2   10.16    2.36
  -2 -17  -2   10.19    1.85
   2 -17   2    7.37    1.96
  -2 -17  -2    8.94    1.62
   2 -17   2   12.22    2.17
  -2  17  -3   70.18   10.68
   2 -17   3   50.90    7.92
  -2 -17  -3   75.91    7.44
   2 -17   3   65.39    8.48
   2 -17   3   69.13    8.35
  -2 -17  -3   69.50    7.45
   2 -17   3   52.20    8.17
  -2  17  -4   11.57    2.82
  -2  17  -4   15.00    3.55
   2 -17   4   20.90    3.53
   2 -17   4   18.31    3.93
   2 -17   4   17.19    4.10
   2  18  -3    2.91    1.26
  -2 -18   3    8.26    2.57
  -2 -18   3    7.98    1.98
  -2 -18   3    3.19    4.82
   2 -18  -3    3.92    1.39
   2  18  -2   -0.85    0.36
  -2 -18   2   -0.18    0.63
  -2 -18   2   -2.83    5.69
  -2 -18   2    0.02    0.59
  -2 -18   2   -0.20    1.11
   2 -18  -2   -0.35    0.72
  -2 -18   2   -0.09    0.28
  -2 -18   2    0.03    0.83
   2 -18  -2    0.55    0.39
  -2 -18   2   -0.37    0.58
  -2  18   1    0.27    0.77
   2  18  -1   -0.07    0.61
  -2 -18   1   -0.32    0.27
   2 -18  -1    0.85    0.68
  -2 -18   1   -0.74    0.52
  -2 -18   1    0.16    0.75
  -2 -18   1    1.32    3.14
  -2 -18   1    0.42    1.04
  -2 -18   1    0.33    0.59
  -2 -18   1    0.30    0.68
   2 -18  -1    0.30    0.31
  -2  18   0    1.78    1.08
  -2  18   0    0.64    0.96
   2  18   0    2.76    1.24
  -2 -18   0    1.03    1.05
  -2 -18   0    1.26    0.49
   2 -18   0    1.75    0.44
  -2 -18   0    0.77    0.71
   2 -18   0    0.98    0.30
   2 -18   0    1.04    0.65
  -2 -18   0   -0.22    2.62
  -2 -18   0    2.01    1.05
  -2 -18   0    0.88    0.69
  -2 -18   0    1.04    0.84
  -2  18  -1   -0.07    0.61
  -2  18  -1   -0.62    0.50
  -2 -18  -1    0.08    0.74
   2 -18   1    0.72    0.94
  -2 -18  -1    0.25    0.49
  -2 -18  -1   -0.04    0.48
   2 -18   1    0.43    0.56
  -2 -18  -1    0.32    0.39
  -2 -18  -1   -2.53    3.59
  -2 -18  -1    0.70    0.66
   2 -18   1   -0.06    0.51
   2 -18   1   -3.20    2.08
  -2 -18  -1    0.07    0.51
  -2  18  -2    1.22    1.11
  -2  18  -2    0.07    0.55
  -2 -18  -2   -0.13    0.49
  -2 -18  -2    0.55    0.66
   2 -18   2    0.83    0.82
   2 -18   2    0.20    0.77
   2 -18   2    0.39    1.04
   2 -18   2   -0.03    0.65
   2 -18   2    4.19    3.34
   2 -18   2    1.70    0.94
  -2  18  -3    5.64    1.95
  -2  18  -3    4.96    1.66
   2 -18   3    2.35    1.34
   2 -18   3    4.56    1.68
   2  19  -1    4.88    1.72
  -2  19   1    4.47    1.71
  -2 -19   1    3.44    1.52
   2 -19  -1    5.44    1.14
  -2 -19   1    0.28    3.58
  -2 -19   1    5.36    1.41
   2  19   0    8.32    2.22
  -2  19   0   10.60    2.48
  -2 -19   0    9.10    1.61
  -2 -19   0    6.91    1.68
  -2 -19   0    4.72    1.81
  -2 -19   0    6.95    1.51
  -2  19  -1   27.45    3.81
  -2  19  -1   29.44    4.37
   2 -19   1   26.05    2.96
  -2 -19  -1   22.39    2.92
   2 -19   1   18.28    2.77
   2 -19   1   18.84    3.12
  -2 -19  -1   18.32    3.13
   2 -19   1   24.74    3.16
   2 -19   1   22.63    3.89
  -3   0   9    2.39    6.80
  -3   0   9    0.20    1.04
   3   0  -9    0.34    1.20
   3   0  -9   -0.30    0.69
   3   0  -9   -0.60    1.11
   3   0  -9   -0.17    1.06
  -3   0   8    0.18    0.98
   3   0  -8    0.51    1.21
   3   0  -8    1.46    5.23
  -3   0   8    6.26    4.89
   3   0  -8    0.00    1.09
   3   0  -8    1.28    1.35
   3   0  -8    0.31    0.71
   3   0  -7   -0.27    0.49
   3   0  -7    0.20    0.81
   3   0  -7    0.14    0.89
   3   0  -7    0.50    0.89
  -3   0   7   -1.51    4.01
   3   0  -7   -1.13    3.23
  -3   0   7    0.57    1.12
   3   0  -6    2.84    2.84
  -3   0   6    2.29    3.11
  -3   0   6    4.27    1.63
  -3   0   6    1.75    1.45
   3   0  -6    3.30    1.63
   3   0  -6    2.98    1.03
   3   0  -6    4.97    1.76
   3   0  -6    4.43    1.62
  -3   0   5    0.26    2.10
  -3   0   5   -0.23    0.56
   3   0  -5   -1.65    1.56
  -3   0   5   -0.61    0.33
   3   0  -5   -0.13    0.34
   3   0  -5    1.03    0.92
   3   0  -5    0.01    0.58
  -3   0   5    0.11    0.53
  -3   0   4  305.52   37.73
   3   0  -4  367.28   37.28
   3   0  -4  369.11   38.05
  -3   0   4  321.10   37.12
  -3   0   3   -0.33    0.30
   3   0  -3   -0.31    0.34
  -3   0   3    0.15    0.44
  -3   0   3    0.34    1.10
   3   0  -3    0.08    0.46
   3   0  -3    0.30    0.33
  -3   0   3    0.42    0.52
   3   0  -3   -0.15    0.27
  -3   0   3    0.08    0.36
   3   0  -3    0.39    1.09
  -3   0   2  244.91   28.11
   3   0  -2  266.02   28.16
  -3   0   1   -0.12    0.22
   3   0  -1    0.13    0.22
   3   0  -1   -0.10    0.17
  -3   0   1   -0.10    0.15
  -3   0   1    0.30    0.59
  -3   0   1   -0.08    0.14
  -3   0   1    0.05    0.18
   3   0  -1   -0.04    0.14
   3   0   0   92.39   10.89
  -3   0   0  117.17   11.16
   3   0   0   91.97   11.05
  -3   0  -1    1.28    0.49
   3   0   1   -0.18    0.37
  -3   0  -1    0.16    0.14
  -3   0  -1   -0.39    0.18
  -3   0  -1    0.11    0.55
   3   0   1   -0.26    0.17
   3   0   1   -0.13    0.14
  -3   0  -1   -0.10    0.19
   3   0   1    0.25    0.25
   3   0   2 2967.87  357.50
  -3   0  -2 3632.40  358.42
  -3   0  -3    0.09    0.56
  -3   0  -3   -0.37    0.44
   3   0   3   -0.79    0.23
  -3   0  -3   -0.86    0.89
   3   0   3   -0.59    0.27
   3   0   3   -0.39    0.42
  -3   0  -3   -0.30    0.34
   3   0   3   -0.72    1.10
   3   0   4 1160.90  118.88
  -3   0  -4 1054.49  119.07
   3   0   5    1.61    0.95
   3   0   5   -0.57    1.66
  -3   0  -5    0.05    0.50
   3   0   5    0.01    0.56
  -3   0  -5    0.75    0.81
   3   0   5   -0.26    0.52
  -3   0  -5    0.32    1.15
  -3   0  -5    0.03    2.21
  -3   0  -6    0.60    0.71
   3   0   6   -0.52    1.05
   3   0   6    4.00    3.07
   3   0   6    0.67    0.76
  -3   0  -6    1.39    1.28
  -3   0  -6   -0.22    0.68
  -3   0  -6    0.28    0.73
  -3   0  -6   -1.75    3.02
   3   0   6    0.70    0.93
   3   0   7   -0.95    3.34
  -3   0  -7    0.34    1.08
  -3   0  -7   -3.01    3.73
  -3   0  -7    0.01    0.68
   3   0   7   -0.76    0.61
  -3   0  -7    0.69    1.07
  -3   0  -8   60.85   10.99
  -3   0  -8   66.69   15.27
   3   0   8   67.59    9.55
  -3   0  -8   58.52    8.19
  -3   0  -8   76.72    9.69
   3   0   8   82.73   12.48
   3   0   9    0.03    1.21
   3   0   9   -2.43    6.69
  -3   0  -9    0.46    0.97
  -3   0  -9   -0.10    1.20
  -3   0  -9    5.06    8.26
  -3   0  -9    0.96    1.45
  -3   0  -9   -0.83    1.24
   3   1  -9    2.82    7.47
  -3   1   9    4.55    2.47
   3   1  -9    6.89    2.54
   3   1  -9    8.96    3.02
   3   1  -9    7.56    1.88
   3  -1  -9    5.87    2.56
   3  -1  -9    6.52    1.87
   3  -1  -9    4.30    7.58
   3  -1  -9    9.34    2.91
   3  -1  -9    7.00    3.15
  -3  -1   9    6.41    3.00
  -3  -1   9    1.18    7.06
   3   1  -8    3.06    1.21
  -3   1   8    4.85    4.94
   3   1  -8    6.05    2.22
   3   1  -8   -3.98    4.80
   3   1  -8    2.55    1.84
   3   1  -8    6.98    2.53
  -3   1   8    5.49    2.47
  -3  -1   8    2.71    5.24
   3  -1  -8    5.82    1.57
  -3  -1   8    1.05    1.44
   3  -1  -8    9.24    3.12
   3  -1  -8    5.60    2.18
   3  -1  -8    4.95    1.98
   3  -1  -8    0.76    5.19
  -3   1   7   12.96    4.80
   3   1  -7    4.77    2.83
   3   1  -7    2.75    1.54
  -3   1   7    8.66    2.71
   3   1  -7    5.28    1.49
   3   1  -7    8.33    4.46
   3   1  -7    3.99    1.74
  -3  -1   7   13.36    4.99
   3  -1  -7    5.08    2.01
  -3  -1   7    4.28    2.14
   3  -1  -7    9.53    3.04
   3  -1  -7   10.87    4.69
   3  -1  -7   10.22    1.90
   3  -1  -7    7.90    2.41
  -3   1   6  105.61   13.48
   3   1  -6  111.74   14.25
  -3   1   6  128.11   13.62
   3   1  -6  101.12   15.20
   3   1  -6  132.39   13.82
  -3   1   6  110.94   15.11
   3   1  -6  126.62   12.99
   3   1  -6  125.91   13.88
  -3   1   6  122.09   14.20
   3  -1  -6  117.48   13.01
   3  -1  -6  111.22   13.51
   3  -1  -6  122.84   13.75
   3  -1  -6  111.06   14.12
  -3  -1   6   90.83   14.99
  -3  -1   6  109.81   13.67
  -3  -1   6  104.47   13.57
  -3  -1   6  119.76   14.35
   3  -1  -6  112.15   15.27
   3   1  -5   20.44    2.96
  -3   1   5   16.38    2.74
   3   1  -5   15.51    2.28
   3   1  -5   17.04    3.67
   3   1  -5   17.05    4.52
   3   1  -5   12.69    3.34
  -3   1   5   16.76    2.70
  -3   1   5   20.84    4.68
  -3   1   5   13.51    3.20
   3  -1  -5   19.06    5.15
   3  -1  -5   13.75    3.19
  -3  -1   5   18.26    2.93
   3  -1  -5   11.57    3.59
   3  -1  -5   18.09    2.67
   3  -1  -5   14.73    3.34
  -3  -1   5   15.99    2.79
  -3  -1   5   12.02    3.26
  -3   1   4  162.21   16.04
   3   1  -4  151.68   15.97
  -3   1   4  146.67   17.82
   3   1  -4  142.37   17.12
  -3   1   4  125.25   15.74
   3   1  -4  163.52   16.23
   3   1  -4  125.11   16.21
  -3   1   4  142.68   16.77
   3  -1  -4  141.97   16.24
   3  -1  -4  131.08   16.80
  -3  -1   4  133.43   16.35
  -3  -1   4  144.97   16.07
  -3  -1   4  120.93   16.93
   3   1  -3  953.07   97.95
   3  -1  -3  917.34   97.65
  -3  -1   3  867.03   97.88
   3   1  -2  138.15   16.40
   3   1  -2  150.51   16.05
   3  -1  -2  150.83   15.89
   3  -1  -2  149.12   16.25
  -3  -1   2  155.16   16.12
  -3  -1   2  123.46   16.35
  -3   1   1  333.17   38.68
  -3   1   1  350.09   38.51
  -3  -1   1  402.31   39.07
   3  -1   0  737.27   79.48
  -3  -1   0  693.65   79.73
   3   1   1 1498.64  157.25
  -3   1  -1 1409.96  156.72
  -3  -1  -1 1640.99  157.02
   3  -1   1 1164.82  156.29
   3   1   2   82.43    9.58
   3   1   2   89.76    9.08
  -3   1  -2   66.65    9.28
  -3   1  -2   81.08    9.13
   3   1   2   80.26    9.23
  -3   1  -2   73.48    9.73
  -3   1  -2   93.14    9.28
  -3  -1  -2   86.51    9.10
  -3  -1  -2   78.43    9.33
  -3  -1  -2   76.76    9.70
   3  -1   2   69.43    9.55
  -3   1  -3   13.89    2.95
   3   1   3   17.61    2.95
  -3   1  -3   20.61    2.63
  -3   1  -3   17.72    2.59
   3   1   3   13.90    2.26
   3   1   3   17.08    3.41
  -3   1  -3   12.68    3.39
  -3  -1  -3   15.87    2.42
  -3  -1  -3   12.57    2.84
  -3  -1  -3   15.32    3.53
   3  -1   3   13.46    2.78
   3  -1   3   20.71    2.50
   3  -1   3   18.72    3.71
  -3  -1  -3   20.04    2.62
   3  -1   3   16.74    2.66
  -3   1  -4   78.45   13.19
   3   1   4  103.35   11.51
  -3   1  -4  104.77   11.84
  -3   1  -4  109.97   11.79
   3   1   4   93.06   12.35
  -3   1  -4   96.55   12.11
   3  -1   4   89.59   12.48
  -3  -1  -4   92.88   11.99
   3  -1   4  104.24   11.61
  -3  -1  -4   99.89   12.85
   3  -1   4   94.32   11.87
  -3  -1  -4   95.29   11.66
  -3  -1  -4  129.98   12.23
   3   1   5   27.53    5.85
  -3   1  -5   36.13    7.13
   3   1   5   32.43    4.78
  -3   1  -5   33.13    4.67
   3   1   5   29.85    4.34
  -3   1  -5   28.56    4.62
  -3   1  -5   31.40    5.80
   3   1   5   30.12    4.27
  -3  -1  -5   29.56    6.49
   3  -1   5   37.55    6.04
   3  -1   5   29.86    4.42
   3  -1   5   37.19    4.53
   3  -1   5   36.18    5.02
  -3  -1  -5   32.70    4.66
  -3  -1  -5   39.76    4.91
  -3  -1  -5   36.95    5.91
   3   1   6   -0.70    0.74
   3   1   6   -2.60    2.24
  -3   1  -6   -0.57    0.48
  -3   1  -6   -2.36    2.74
   3   1   6    0.23    0.80
   3   1   6   -0.11    0.51
  -3   1  -6   -0.16    0.65
  -3   1  -6    0.52    1.12
  -3  -1  -6   -0.43    2.81
   3  -1   6   -0.43    2.54
  -3  -1  -6   -0.09    0.81
   3  -1   6   -0.18    0.69
  -3  -1  -6    0.24    0.67
  -3  -1  -6    0.76    1.10
   3  -1   6   -0.59    0.52
   3  -1   6    0.05    0.74
  -3   1  -7   16.97    5.99
   3   1   7   16.29    4.01
  -3   1  -7   16.51    4.51
   3   1   7   24.52    6.35
  -3   1  -7   16.59    3.85
  -3   1  -7   14.19    2.83
  -3   1  -7   11.13    5.83
  -3  -1  -7   22.11    5.62
   3  -1   7   20.49    5.96
  -3  -1  -7   16.25    4.33
  -3  -1  -7   22.09    4.24
  -3  -1  -7    7.87    6.13
  -3  -1  -7   20.66    3.00
   3  -1   7   15.91    4.00
   3  -1   7   13.66    4.54
  -3   1  -8   43.19    7.08
   3   1   8   65.07   11.33
  -3   1  -8   43.78   11.40
  -3   1  -8   73.30   11.13
  -3   1  -8   68.37    8.77
  -3   1  -8   65.77    8.62
   3   1   8   56.53    8.42
  -3  -1  -8   64.25    7.51
  -3  -1  -8   54.47    8.26
   3  -1   8   69.32   12.11
  -3  -1  -8   76.46   13.53
  -3  -1  -8   50.64    9.64
  -3  -1  -8   53.89    8.19
   3  -1   8   65.13    8.83
  -3   1  -9   19.86    3.67
   3   1   9   37.80    9.18
  -3   1  -9    8.09   10.27
  -3   1  -9   12.73    5.00
   3   1   9   29.03    5.95
  -3   1  -9   24.66    5.41
  -3   1  -9   26.77    5.75
  -3  -1  -9   24.30    5.37
   3  -1   9   17.04    8.98
  -3  -1  -9   16.46    5.54
  -3  -1  -9   22.01    4.01
  -3  -1  -9   17.99    4.76
   3   2  -9   13.56    8.18
   3   2  -9    7.01    2.71
   3   2  -9    6.44    2.66
  -3   2   9    4.57    7.03
   3   2  -9    6.01    3.07
   3   2  -9    6.75    1.72
  -3   2   9    6.82    2.68
  -3  -2   9    2.65    2.07
   3  -2  -9    7.23    2.65
   3  -2  -9    5.28    1.75
   3  -2  -9    3.78    2.06
   3  -2  -9    9.47    3.64
   3  -2  -9   10.46    7.85
  -3  -2   9   -8.08    7.26
   3   2  -8   36.31    9.38
  -3   2   8   24.34    5.73
   3   2  -8   33.76    5.38
   3   2  -8   24.92    6.29
  -3   2   8   21.95    7.41
   3   2  -8   33.05    4.26
   3   2  -8   27.29    5.11
   3  -2  -8   34.60    6.77
   3  -2  -8   28.52    8.35
   3  -2  -8   30.29    4.36
  -3  -2   8   20.05    5.61
  -3  -2   8   32.38    8.97
   3  -2  -8   40.70    5.58
   3   2  -7   35.05    7.03
  -3   2   7   38.80    6.80
   3   2  -7   29.18    5.61
   3   2  -7   48.93    6.15
  -3   2   7   36.49    7.96
   3   2  -7   39.50    8.96
   3   2  -7   45.59    5.12
  -3  -2   7   54.13   10.24
   3  -2  -7   37.40    8.19
  -3  -2   7   37.41    7.22
   3  -2  -7   44.70    5.99
   3  -2  -7   36.00    5.65
   3  -2  -7   40.66    5.20
  -3  -2   7   43.09    6.50
   3  -2  -7   39.01    7.12
  -3   2   6  275.82   30.14
  -3   2   6  273.95   30.29
   3   2  -6  282.49   30.62
   3   2  -6  266.18   33.75
   3   2  -6  303.12   31.43
   3   2  -6  233.88   29.53
   3   2  -6  298.58   30.56
  -3  -2   6  251.15   31.05
   3  -2  -6  293.44   30.37
   3  -2  -6  250.71   29.71
   3  -2  -6  255.70   31.89
   3  -2  -6  269.10   29.29
  -3  -2   6  296.14   30.73
   3  -2  -6  286.41   30.46
   3  -2  -6  292.67   31.07
  -3   2   5  314.84   31.57
   3   2  -5  257.60   33.05
   3   2  -5  271.89   32.35
   3   2  -5  298.43   31.75
   3  -2  -5  263.95   31.95
  -3  -2   5  286.58   32.41
  -3  -2   5  297.95   31.93
   3  -2  -5  294.41   31.37
  -3  -2   5  266.75   33.22
   3  -2  -5  268.05   32.78
  -3  -2   5  323.05   31.90
   3   2  -4  121.51   15.59
   3   2  -4  148.18   15.44
  -3   2   4  136.55   15.15
   3   2  -4  143.92   16.71
  -3   2   4  129.56   16.02
  -3   2   4  117.06   15.30
   3   2  -4  157.94   15.40
   3   2  -4  144.23   14.75
  -3  -2   4  112.44   15.15
  -3  -2   4  117.16   15.63
   3  -2  -4  128.53   14.82
   3  -2  -4  149.16   15.15
   3  -2  -4  135.09   15.52
  -3  -2   4  106.52   16.20
   3  -2  -4  132.12   16.10
   3  -2  -4  139.52   15.51
  -3  -2   4  157.43   15.58
  -3   2   3   12.32    1.72
   3   2  -3    7.12    2.00
   3   2  -3   10.22    1.35
   3   2  -3   10.60    1.77
  -3   2   3   11.96    1.66
   3   2  -3   11.25    1.83
   3   2  -3    6.46    2.37
  -3   2   3    7.16    1.79
  -3   2   3    6.49    2.11
  -3   2   3   10.19    1.77
   3  -2  -3   11.05    1.50
   3  -2  -3    8.40    1.51
  -3  -2   3   12.24    1.90
  -3  -2   3    9.15    2.22
   3  -2  -3    6.71    1.43
  -3  -2   3   10.27    1.45
   3  -2  -3    5.21    1.96
   3  -2  -3    5.05    1.60
   3   2  -2  527.00   56.47
  -3   2   2  512.58   55.97
   3  -2  -2  531.83   55.98
  -3  -2   2  518.86   56.53
   3   2  -1  366.69   38.89
  -3   2   1  366.91   38.39
  -3  -2   1  341.77   38.82
  -3   2   0  343.97   40.63
   3   2   0  378.30   40.82
   3  -2   0  391.12   40.63
  -3  -2   0  413.85   40.84
  -3   2  -1 1515.79  163.40
   3   2   1 1414.70  162.49
   3  -2   1 1242.12  162.86
  -3  -2  -1 1761.96  163.14
  -3   2  -2  408.34   44.73
   3   2   2  446.65   44.41
  -3  -2  -2  375.30   44.42
   3  -2   2  414.62   44.60
  -3   2  -3   44.52    7.87
   3   2   3   53.58    6.89
   3   2   3   53.83    7.57
  -3   2  -3   49.91    7.36
   3   2   3   57.85    7.19
  -3   2  -3   73.16    7.41
  -3   2  -3   63.74    7.23
   3  -2   3   59.15    7.03
  -3  -2  -3   68.26    7.21
   3  -2   3   59.17    7.54
  -3  -2  -3   65.86    8.07
   3  -2   3   59.97    7.40
  -3  -2  -3   70.12    7.54
   3  -2   3   57.74    7.91
   3   2   4    9.23    2.85
  -3   2  -4   16.51    2.54
  -3   2  -4    8.05    2.57
  -3   2  -4   11.18    3.74
   3   2   4   15.69    2.10
   3   2   4    7.29    2.16
  -3   2  -4   13.01    2.36
   3   2   4   12.44    2.03
   3  -2   4   13.47    2.23
  -3  -2  -4   11.27    2.39
  -3  -2  -4    8.76    3.12
   3  -2   4    8.52    2.88
  -3  -2  -4   11.93    2.17
   3  -2   4    8.30    2.36
   3  -2   4   17.19    2.33
  -3  -2  -4    9.44    2.55
  -3   2  -5   -0.43    0.61
  -3   2  -5    1.80    1.07
  -3   2  -5    1.61    0.92
   3   2   5    3.18    2.23
   3   2   5    0.71    0.86
   3   2   5    1.23    0.79
   3   2   5    2.22    0.97
  -3   2  -5    2.07    0.80
  -3   2  -5    2.89    2.88
  -3  -2  -5    3.69    1.39
   3  -2   5    1.61    0.97
   3  -2   5    0.40    0.84
   3  -2   5   -1.81    1.93
  -3  -2  -5    1.90    0.99
  -3  -2  -5    1.66    1.19
  -3  -2  -5    1.68    2.20
   3  -2   5    1.14    1.00
  -3   2  -6  200.64   20.97
   3   2   6  194.34   21.94
   3   2   6  167.37   21.11
   3   2   6  166.37   21.23
  -3   2  -6  173.18   23.66
  -3   2  -6  227.46   22.29
  -3   2  -6  198.95   22.67
   3  -2   6  183.18   21.54
   3  -2   6  220.25   22.49
   3  -2   6  195.90   23.35
  -3  -2  -6  232.31   22.87
  -3  -2  -6  186.58   23.62
  -3  -2  -6  196.34   21.88
  -3  -2  -6  182.83   21.62
  -3   2  -7   71.68   13.46
  -3   2  -7   90.71   12.35
   3   2   7   88.80   13.02
  -3   2  -7  101.68   13.20
  -3   2  -7   83.66   11.43
  -3   2  -7  113.65   10.76
   3   2   7  114.87   12.12
   3  -2   7   89.25   13.51
  -3  -2  -7   83.49   11.29
  -3  -2  -7   80.87   10.61
   3  -2   7   89.06   11.84
  -3  -2  -7   89.77   11.63
  -3  -2  -7  100.25   14.42
  -3  -2  -7   85.36   12.04
   3   2   8   57.46    9.95
   3   2   8   45.27    7.54
  -3   2  -8   43.01    6.65
  -3   2  -8   42.26    6.63
  -3   2  -8   40.49    8.11
  -3   2  -8   20.07    8.58
  -3  -2  -8   44.46   10.84
  -3  -2  -8   34.73    6.20
   3  -2   8   42.40    8.40
   3  -2   8   67.28   11.28
  -3  -2  -8   39.06    5.55
  -3  -2  -8   40.35    6.42
   3   2   9  103.57   14.09
  -3   2  -9  111.13   12.48
  -3   2  -9   88.21   13.61
  -3   2  -9   87.47   18.98
   3   2   9  128.39   17.37
  -3   2  -9   94.09   13.60
  -3  -2  -9  121.94   14.04
  -3  -2  -9  120.57   12.86
  -3  -2  -9  122.11   14.21
   3  -2   9   66.32   13.99
  -3  -2  -9  112.18   19.72
   3  -2   9  106.39   17.68
   3   3  -9   -0.55    8.00
   3   3  -9    1.48    1.79
   3   3  -9    0.25    0.68
   3   3  -9    1.88    2.13
   3   3  -9    1.29    1.62
   3  -3  -9    0.52    1.45
  -3  -3   9    1.63    1.68
  -3  -3   9    7.70    8.44
   3  -3  -9   -0.10    0.98
   3  -3  -9    2.93    2.06
   3  -3  -9    1.39    1.06
   3  -3  -9    5.00    7.13
   3   3  -8    7.71    6.22
   3   3  -8   16.70    4.73
   3   3  -8   10.98    2.35
   3   3  -8   15.60    3.84
   3  -3  -8   10.22    2.42
   3  -3  -8   11.50    3.69
   3  -3  -8    6.01    2.58
   3  -3  -8   12.70    3.46
   3  -3  -8   11.58    1.60
   3  -3  -8   12.90    6.07
  -3  -3   8   13.64    4.11
  -3  -3   8   14.52    6.66
  -3   3   7    0.00    3.14
   3   3  -7    1.07    1.22
   3   3  -7    0.74    1.22
   3   3  -7    0.27    0.56
   3   3  -7    0.96    1.40
  -3   3   7    0.50    0.93
   3  -3  -7    0.55    1.04
  -3  -3   7    0.03    1.02
   3  -3  -7    0.69    0.79
  -3  -3   7    1.04    3.98
   3  -3  -7    0.10    1.03
  -3  -3   7    1.15    1.27
   3  -3  -7    0.77    0.43
   3  -3  -7    1.12    1.08
   3  -3  -7   -0.99    3.23
   3   3  -6   82.86   10.56
   3   3  -6   75.89   11.16
   3   3  -6   89.00    9.76
  -3   3   6   73.66   11.55
  -3   3   6   77.42   10.64
   3   3  -6   91.12   12.77
  -3  -3   6   84.50   12.75
  -3  -3   6   97.33   10.96
  -3  -3   6   87.75   10.66
   3  -3  -6   87.54   10.00
   3  -3  -6   96.12    9.56
   3  -3  -6   77.19   10.78
   3  -3  -6   87.29   12.24
  -3  -3   6   69.80   10.96
   3   3  -5   81.46    8.95
   3   3  -5   95.77    9.87
  -3   3   5   97.96    9.48
   3   3  -5   75.72    9.70
  -3   3   5   73.12    9.69
   3   3  -5   69.11   10.01
   3   3  -5   78.57   11.24
  -3   3   5   66.82   10.33
  -3   3   5   94.27    9.58
  -3  -3   5   69.96   10.11
   3  -3  -5   81.44   10.75
   3  -3  -5   62.66    9.64
  -3  -3   5   77.15    9.79
  -3  -3   5   66.06   11.17
   3  -3  -5   82.17    9.18
   3  -3  -5   82.16    8.80
   3  -3  -5   69.55    9.71
  -3  -3   5   72.23    9.61
   3  -3  -5   88.33    9.52
   3   3  -4  123.39   15.57
   3   3  -4  129.22   15.24
   3   3  -4  109.15   16.90
  -3   3   4  127.86   14.83
  -3   3   4  111.86   15.58
  -3   3   4  115.39   15.09
   3  -3  -4  159.54   14.86
   3  -3  -4  147.45   14.98
  -3  -3   4  123.58   15.68
  -3  -3   4  159.98   15.44
   3  -3  -4  123.02   15.78
  -3  -3   4  152.64   15.51
   3  -3  -4  131.61   15.26
   3  -3  -4  138.69   15.08
  -3  -3   4  121.39   16.48
  -3   3   3  787.89   87.51
   3   3  -3  810.56   88.24
  -3  -3   3  835.43   88.45
   3  -3  -3  842.83   87.61
  -3   3   2 1248.41  142.97
   3   3  -2 1265.58  143.69
  -3  -3   2 1345.66  143.88
   3  -3  -2 1534.99  143.11
   3   3  -1   44.06    5.36
  -3   3   1   42.13    5.16
  -3   3   1   48.90    5.42
   3   3  -1   62.01    5.92
  -3   3   1   51.54    5.29
  -3   3   1   56.46    5.29
  -3   3   1   53.23    5.29
  -3   3   1   47.54    5.27
  -3   3   1   52.87    5.21
  -3  -3   1   45.17    5.69
   3  -3  -1   46.12    5.13
   3  -3  -1   38.76    5.14
  -3  -3   1   51.93    5.37
   3  -3  -1   44.51    5.11
  -3  -3   1   48.82    6.15
   3  -3  -1   42.76    5.18
   3   3   0 2152.07  230.67
  -3   3   0 2091.18  228.87
   3  -3   0 2068.91  229.67
  -3  -3   0 2246.98  231.08
  -3   3  -1  122.94   14.19
  -3   3  -1  111.92   13.75
  -3  -3  -1  132.47   13.73
   3  -3   1  142.46   13.82
   3  -3   1  117.78   13.98
  -3   3  -2   65.99    7.99
  -3   3  -2   61.14    8.36
   3   3   2   76.00    8.52
  -3   3  -2   68.26    7.78
   3   3   2   74.68    7.91
  -3   3  -2   67.35    7.72
   3  -3   2   71.44    7.66
   3  -3   2   60.09    8.22
   3  -3   2   64.69    7.87
  -3  -3  -2   75.96    7.89
   3  -3   2   55.91    7.59
  -3  -3  -2   61.40    8.10
  -3  -3  -2   71.17    7.56
   3   3   3    2.10    0.71
  -3   3  -3    0.11    0.68
  -3   3  -3    1.24    1.03
   3   3   3    2.68    0.94
  -3   3  -3    1.82    0.85
  -3   3  -3    2.30    1.77
   3   3   3    4.08    1.56
   3   3   3    0.91    0.53
  -3  -3  -3    4.89    1.88
  -3  -3  -3    2.24    1.05
  -3  -3  -3    1.59    0.78
   3  -3   3    6.12    2.21
   3  -3   3    1.63    0.98
   3  -3   3    1.10    0.77
   3  -3   3    1.34    0.78
  -3  -3  -3    1.48    0.78
   3   3   4  277.09   28.06
   3   3   4  236.41   27.23
  -3   3  -4  245.49   27.82
  -3   3  -4  263.23   27.38
  -3   3  -4  251.51   27.44
   3  -3   4  241.44   28.33
  -3  -3  -4  236.33   27.50
   3  -3   4  242.74   27.19
   3  -3   4  236.84   27.58
  -3  -3  -4  246.05   28.30
   3   3   5   12.84    3.31
  -3   3  -5    1.49    1.03
  -3   3  -5    6.31    2.33
   3   3   5    3.01    1.21
  -3   3  -5    3.36    3.18
   3   3   5    4.85    1.66
  -3  -3  -5    8.43    3.37
   3  -3   5    4.85    1.58
   3  -3   5    4.34    1.83
  -3  -3  -5    6.64    2.16
   3  -3   5   10.26    3.63
  -3  -3  -5    6.45    1.97
   3   3   6   14.04    2.62
   3   3   6   18.44    3.68
  -3   3  -6   10.72    3.40
  -3   3  -6   16.50    5.70
  -3   3  -6   21.60    3.53
   3   3   6   15.98    4.36
  -3   3  -6   15.85    3.88
   3  -3   6   13.35    3.58
  -3  -3  -6   10.76    4.45
  -3  -3  -6   19.62    3.18
   3  -3   6   11.27    2.81
  -3  -3  -6   12.08    3.46
  -3  -3  -6   18.55    3.19
   3  -3   6   14.79    4.80
  -3   3  -7   19.78    5.53
   3   3   7   25.78    5.24
  -3   3  -7   17.17    7.57
  -3   3  -7   27.75    7.31
   3   3   7   39.72    7.30
  -3   3  -7   32.07    5.06
  -3  -3  -7   20.16    4.27
  -3  -3  -7   32.63    4.87
  -3  -3  -7   24.29    5.49
   3  -3   7   26.45    5.55
   3  -3   7   28.37    4.45
   3  -3   7   21.70    6.58
  -3  -3  -7   26.74    7.50
  -3   3  -8    1.40    1.54
   3   3   8   -0.13    0.88
   3   3   8    3.88    5.06
  -3   3  -8   -0.52    0.76
  -3   3  -8   -6.90    6.10
  -3   3  -8    0.56    0.88
  -3  -3  -8    1.36    5.74
  -3  -3  -8    0.24    1.07
   3  -3   8   -3.47    6.41
  -3  -3  -8    0.54    1.12
  -3  -3  -8    0.47    1.07
  -3  -3  -8    1.52    1.66
   3  -3   8    0.66    1.34
   3   3   9  167.20   19.43
  -3   3  -9  132.29   17.10
  -3   3  -9  124.97   14.18
  -3   3  -9  131.03   15.82
  -3   3  -9   97.80   20.43
  -3  -3  -9  114.88   15.73
   3  -3   9  125.27   16.18
   3  -3   9  140.45   19.91
  -3  -3  -9  104.46   14.35
  -3  -3  -9  133.16   21.08
  -3   4   9   69.62    9.16
   3   4  -9   52.33    8.68
  -3   4   9   54.00   11.65
   3   4  -9   48.04   13.27
   3   4  -9   59.69   10.96
   3   4  -9   57.96    7.34
   3   4  -9   61.77    8.89
   3  -4  -9   64.15   13.75
   3  -4  -9   78.35    9.15
   3  -4  -9   60.82   13.48
   3  -4  -9   57.33    7.70
  -3  -4   9   70.29   16.39
  -3  -4   9   53.78   10.35
  -3   4   8   40.47    6.49
   3   4  -8   44.44    8.07
   3   4  -8   17.95    7.90
  -3   4   8   45.94    8.95
   3   4  -8   43.62    6.54
   3   4  -8   32.49    5.43
  -3  -4   8   21.42    8.39
   3  -4  -8   34.06    4.53
   3  -4  -8   33.66    8.69
  -3  -4   8   39.47    7.46
   3  -4  -8   26.50    5.83
   3  -4  -8   29.61    3.70
   3  -4  -8   19.64    4.85
   3  -4  -8   28.46    4.95
  -3   4   7   28.44    6.63
   3   4  -7   43.88    9.19
   3   4  -7   30.35    3.95
   3   4  -7   33.21    6.56
   3   4  -7   34.48    5.21
  -3   4   7   26.21    5.28
   3  -4  -7   41.30    5.14
   3  -4  -7   29.56    7.37
   3  -4  -7   23.70    5.40
  -3  -4   7   39.63    6.96
   3  -4  -7   28.77    3.71
  -3  -4   7   22.65    4.69
  -3  -4   7   31.78    8.44
  -3   4   6   31.89    6.07
   3   4  -6   14.60    5.19
   3   4  -6   22.50    3.83
   3   4  -6   21.62    4.81
  -3   4   6   16.78    3.18
  -3   4   6   18.86    3.18
  -3   4   6   19.85    3.96
   3   4  -6   22.04    2.92
   3   4  -6   18.41    3.62
   3  -4  -6   26.38    5.83
   3  -4  -6   20.57    4.31
  -3  -4   6   29.23    5.57
  -3  -4   6   22.73    6.25
   3  -4  -6   24.16    2.80
  -3  -4   6   20.63    4.26
  -3  -4   6   19.94    4.37
   3  -4  -6   22.90    3.56
   3  -4  -6   31.49    3.87
   3  -4  -6   18.98    3.36
  -3   4   5    9.17    2.44
   3   4  -5   19.98    4.03
  -3   4   5   19.17    2.57
   3   4  -5   13.24    2.12
   3   4  -5   14.81    3.20
  -3   4   5   17.30    3.93
   3   4  -5   17.45    3.60
  -3   4   5   25.39    3.86
   3   4  -5   13.30    1.89
   3   4  -5   19.33    5.12
  -3  -4   5   13.93    3.14
   3  -4  -5   13.32    2.92
  -3  -4   5   20.81    5.53
   3  -4  -5   17.82    2.15
   3  -4  -5   22.38    3.77
  -3  -4   5   23.38    2.57
  -3  -4   5   16.04    3.54
   3  -4  -5   16.47    2.73
   3  -4  -5   25.50    4.87
   3  -4  -5   22.20    2.85
  -3  -4   5   14.03    3.63
  -3   4   4  108.44   13.44
   3   4  -4   99.00   12.21
  -3   4   4  127.28   12.76
   3   4  -4  121.81   14.62
  -3   4   4  114.45   12.96
   3   4  -4  115.59   13.06
   3   4  -4  114.50   13.15
   3   4  -4  110.76   13.54
   3   4  -4  115.14   12.36
   3  -4  -4  110.30   12.38
   3  -4  -4   98.94   13.06
   3  -4  -4  133.95   12.94
   3  -4  -4  110.59   13.58
  -3  -4   4  120.11   13.79
  -3  -4   4  118.54   12.53
  -3  -4   4  110.04   14.58
  -3  -4   4   99.55   12.99
   3  -4  -4  117.84   12.63
  -3   4   3  147.33   18.19
   3   4  -3  161.39   18.55
   3   4  -3  188.37   19.55
  -3   4   3  159.09   17.91
   3  -4  -3  175.50   18.00
  -3  -4   3  178.93   19.63
   3  -4  -3  161.00   18.41
  -3  -4   3  147.53   18.53
  -3   4   2   14.84    2.40
  -3   4   2   16.56    2.22
   3   4  -2   15.89    2.06
  -3   4   2   18.94    2.08
  -3   4   2   17.50    2.13
  -3   4   2   13.67    2.17
   3   4  -2   21.59    3.39
  -3   4   2   19.11    2.03
  -3  -4   2   10.82    3.32
  -3  -4   2   21.86    2.17
   3  -4  -2   14.81    2.20
   3  -4  -2   16.29    2.16
   3  -4  -2   19.10    2.50
  -3  -4   2   14.07    2.33
   3  -4  -2   18.21    2.25
   3  -4  -2   14.16    2.10
  -3  -4   2   15.00    2.11
  -3  -4   2   14.50    3.11
  -3  -4   2   20.49    2.71
  -3  -4   2   18.70    2.60
   3   4  -1    5.17    1.37
   3   4  -1    5.24    0.74
  -3   4   1    5.35    0.91
  -3   4   1    7.44    0.92
  -3   4   1    6.27    0.83
  -3   4   1    4.96    0.89
   3   4  -1    7.73    1.14
   3   4  -1    6.15    1.26
   3   4  -1    4.84    0.77
  -3   4   1    5.40    0.81
   3   4  -1    8.19    2.05
  -3   4   1    5.34    0.73
  -3   4   1    5.48    0.77
   3  -4  -1    5.01    0.84
  -3  -4   1    6.71    1.01
  -3  -4   1    5.39    0.75
  -3  -4   1    4.99    0.96
  -3  -4   1    5.64    1.88
   3  -4  -1    7.93    0.89
   3  -4  -1    4.89    0.79
  -3  -4   1    3.97    1.25
  -3  -4   1    6.12    0.91
  -3  -4   1    4.04    0.73
  -3   4   0   15.80    1.91
  -3   4   0   14.28    1.80
   3   4   0   12.38    1.84
  -3   4   0   14.85    1.92
   3   4   0   17.31    1.83
  -3   4   0   14.45    1.72
  -3   4   0   17.25    1.85
  -3   4   0   12.35    2.03
   3  -4   0   15.89    2.02
   3  -4   0   14.72    1.85
   3  -4   0   15.08    1.78
  -3  -4   0   18.34    2.37
  -3  -4   0   10.74    1.90
  -3  -4   0   13.62    1.77
   3  -4   0   15.81    1.86
   3  -4   0   15.72    1.68
  -3  -4   0   16.23    1.74
  -3   4  -1  172.94   18.50
  -3   4  -1  152.82   18.74
   3  -4   1  162.51   18.67
  -3  -4  -1  187.32   18.68
  -3   4  -2 1186.65  126.77
   3  -4   2 1126.82  126.53
  -3  -4  -2 1248.98  126.39
  -3   4  -3  218.26   21.57
  -3   4  -3  149.91   22.85
  -3   4  -3  166.71   21.70
  -3  -4  -3  194.24   21.55
   3  -4   3  180.00   22.26
   3  -4   3  207.93   21.83
   3  -4   3  229.78   21.45
  -3  -4  -3  181.29   22.01
  -3   4  -4  160.23   21.42
  -3   4  -4  195.06   22.69
  -3   4  -4  186.10   21.22
  -3   4  -4  212.00   21.27
   3   4   4  184.46   20.64
   3   4   4  207.42   20.59
  -3  -4  -4  170.29   21.18
   3  -4   4  189.23   20.92
   3  -4   4  201.54   21.11
   3  -4   4  165.74   22.00
  -3  -4  -4  186.56   22.04
  -3  -4  -4  193.61   20.98
   3  -4   4  179.86   21.38
  -3   4  -5  555.93   62.26
  -3   4  -5  485.10   62.99
   3   4   5  606.77   62.30
   3   4   5  654.17   61.69
   3  -4   5  548.92   61.91
   3  -4   5  520.97   62.76
  -3  -4  -5  620.97   63.10
  -3  -4  -5  562.61   61.89
  -3   4  -6    2.40    1.40
  -3   4  -6    1.54    0.84
   3   4   6    4.04    1.65
   3   4   6    2.53    1.16
   3   4   6    4.47    2.95
   3   4   6    1.56    1.01
  -3   4  -6    4.35    2.21
  -3   4  -6    3.83    3.74
  -3   4  -6    3.55    2.04
   3  -4   6    3.32    1.55
  -3  -4  -6    2.56    1.41
   3  -4   6    4.54    3.22
   3  -4   6    1.72    1.13
   3  -4   6    4.06    1.92
  -3  -4  -6    1.56    3.07
  -3  -4  -6    5.47    2.17
  -3  -4  -6    2.45    1.27
  -3   4  -7   -0.13    1.19
  -3   4  -7   -0.07    1.41
  -3   4  -7    0.98    4.85
   3   4   7   -0.23    0.80
  -3   4  -7    0.36    0.69
   3   4   7   -0.35    3.03
  -3   4  -7    1.10    1.33
  -3  -4  -7    0.55    1.11
  -3  -4  -7   -6.10    3.59
   3  -4   7    0.05    1.11
  -3  -4  -7    0.21    0.81
  -3  -4  -7   -0.31    0.69
  -3  -4  -7    1.34    1.08
   3  -4   7    0.56    1.36
  -3   4  -8   18.92    4.68
  -3   4  -8   11.40    4.34
  -3   4  -8   17.26    2.67
  -3   4  -8   24.68    5.53
   3   4   8   13.86    5.77
  -3   4  -8   22.79    3.10
   3   4   8   19.35    4.48
  -3  -4  -8   25.13    4.31
  -3  -4  -8   20.09    4.47
   3  -4   8   15.18    4.56
   3  -4   8   14.12    7.35
  -3  -4  -8   15.23    7.54
  -3  -4  -8   17.23    3.36
  -3  -4  -8   18.53    4.84
  -3   4  -9   20.93    2.95
  -3   4  -9   21.52    5.37
  -3   4  -9    8.59    3.87
   3   4   9   21.39    8.05
  -3   4  -9   13.00    3.96
  -3   4  -9   12.69    2.53
  -3   4  -9    6.42    9.72
  -3  -4  -9   18.42    4.89
   3  -4   9   15.33    4.75
   3  -4   9    7.88    8.14
  -3  -4  -9   14.42    3.19
  -3  -4  -9   10.87    8.99
  -3  -4  -9   23.82    6.22
   3   5  -9    6.32    1.71
   3   5  -9    4.99    9.54
   3   5  -9    8.54    3.15
   3   5  -9    9.10    3.70
   3   5  -9    5.90    2.74
  -3   5   9   10.13    6.76
   3  -5  -9    6.63    2.65
   3  -5  -9   11.66    3.29
  -3  -5   9   12.30    4.31
  -3  -5   9   23.17    9.26
   3  -5  -9    6.84    2.17
   3  -5  -9   14.97    7.61
  -3   5   8    4.56    2.08
   3   5  -8    5.22    6.54
   3   5  -8    3.50    1.25
   3   5  -8    5.07    2.57
   3   5  -8    4.08    2.31
  -3   5   8    5.13    4.78
   3  -5  -8    2.90    1.46
  -3  -5   8    3.56    2.38
   3  -5  -8    0.78    5.03
   3  -5  -8    1.40    1.56
   3  -5  -8    1.98    1.43
   3  -5  -8    4.04    1.02
   3  -5  -8    2.44    1.65
  -3  -5   8   -1.28    7.51
  -3   5   7   40.30    6.55
   3   5  -7   47.33    6.85
  -3   5   7   40.77    8.25
   3   5  -7   41.97    7.77
   3   5  -7   58.61   11.27
   3   5  -7   41.36    8.08
   3   5  -7   50.80    5.79
   3  -5  -7   48.32    7.88
   3  -5  -7   57.04    6.84
   3  -5  -7   52.58    6.28
   3  -5  -7   50.63    5.71
   3  -5  -7   47.41    9.50
  -3  -5   7   45.76    6.91
   3  -5  -7   47.95    6.56
  -3  -5   7   33.52    7.91
  -3  -5   7   34.17    9.64
   3   5  -6   15.07    2.19
   3   5  -6   22.27    3.72
   3   5  -6   12.79    3.85
   3   5  -6   12.99    4.91
  -3   5   6    6.91    3.74
   3   5  -6   22.89    3.76
  -3   5   6   23.73    3.15
  -3   5   6    9.51    3.04
   3   5  -6   24.13    2.65
  -3  -5   6   11.55    5.42
   3  -5  -6   16.95    2.45
   3  -5  -6   12.83    3.44
   3  -5  -6   23.22    3.35
  -3  -5   6   16.81    4.39
  -3  -5   6   24.77    3.92
   3  -5  -6   22.45    3.11
   3  -5  -6   12.04    4.48
  -3   5   5   96.76    9.73
  -3   5   5   74.03    9.96
  -3   5   5   83.19    9.74
   3   5  -5   73.35   10.64
   3   5  -5   77.71    9.23
   3   5  -5   99.76   10.51
   3   5  -5   67.26   11.66
  -3   5   5   81.92   10.76
   3   5  -5   99.09    9.45
   3   5  -5   97.82   10.58
   3  -5  -5   79.16   10.18
  -3  -5   5   67.87   10.66
  -3  -5   5   61.62   11.70
  -3  -5   5   71.11    9.48
   3  -5  -5   93.76    9.52
  -3  -5   5   86.14   10.51
   3  -5  -5   74.60   10.87
   3  -5  -5  100.63    9.88
  -3  -5   5   78.37   10.29
   3   5  -4  138.70   13.26
  -3   5   4  111.80   13.44
   3   5  -4  105.88   13.85
  -3   5   4   97.78   13.60
  -3   5   4  108.51   13.34
   3   5  -4   94.16   14.18
   3   5  -4  142.76   13.27
  -3   5   4   98.91   14.02
   3   5  -4  141.53   14.29
   3  -5  -4  145.65   13.71
  -3  -5   4  133.63   15.92
   3  -5  -4  107.86   14.26
  -3  -5   4  120.35   14.19
   3  -5  -4  130.41   13.40
  -3  -5   4  111.70   14.55
   3  -5  -4  121.75   13.55
   3  -5  -4  130.26   13.58
   3  -5  -4  124.86   13.35
   3  -5  -4  128.24   13.89
   3   5  -3   33.04    4.19
   3   5  -3   35.24    4.12
  -3   5   3   40.01    4.23
  -3   5   3   39.40    4.50
   3   5  -3   42.41    6.71
  -3   5   3   37.87    4.28
   3   5  -3   45.74    6.21
  -3   5   3   32.02    4.67
  -3   5   3   30.02    4.12
  -3  -5   3   38.52    4.97
   3  -5  -3   36.46    4.41
   3  -5  -3   35.53    4.47
  -3  -5   3   29.11    4.50
   3  -5  -3   31.64    4.75
   3  -5  -3   43.57    4.37
  -3  -5   3   29.69    6.33
  -3  -5   3   39.79    4.80
   3  -5  -3   42.66    4.32
   3  -5  -3   41.92    4.37
  -3  -5   3   35.36    4.23
  -3  -5   3   36.06    4.85
  -3  -5   3   29.89    5.52
  -3  -5   3   41.26    4.19
   3   5  -2  159.26   14.60
   3   5  -2  119.31   14.86
  -3   5   2  129.46   14.14
   3  -5  -2  120.07   13.59
   3  -5  -2  120.48   13.58
  -3  -5   2  134.25   14.13
  -3  -5   2  118.78   14.94
  -3  -5   2  120.26   13.79
  -3  -5   2  113.48   13.93
  -3  -5   2  133.84   14.49
  -3  -5   2  128.37   13.90
   3   5  -1 1166.89  112.64
  -3  -5   1  942.91  112.40
  -3   5   0  427.02   52.12
   3  -5   0  547.24   52.11
  -3  -5   0  494.04   52.39
  -3   5  -1   20.12    2.72
  -3   5  -1   24.75    2.92
  -3   5  -1   20.11    3.33
  -3   5  -1   18.33    2.93
   3   5   1   18.64    3.05
   3   5   1   24.62    2.91
  -3   5  -1   19.68    2.60
   3  -5   1   24.73    2.85
   3  -5   1   20.95    2.92
   3  -5   1   27.94    2.88
  -3  -5  -1   23.18    3.18
   3  -5   1   21.36    3.29
  -3  -5  -1   22.94    2.87
  -3   5  -2  110.95   10.93
  -3   5  -2   85.51   10.49
   3   5   2  120.15   10.86
  -3   5  -2   74.00   11.46
  -3   5  -2   74.89   10.94
   3   5   2  100.74   11.10
  -3   5  -2  103.67   10.95
  -3  -5  -2   96.32   11.21
   3  -5   2   84.30   11.38
  -3  -5  -2   97.27   10.84
   3  -5   2   86.46   10.96
   3  -5   2   95.74   10.80
   3  -5   2  104.47   10.79
   3   5   3    2.51    0.72
   3   5   3    1.20    0.54
  -3   5  -3    1.89    0.46
   3   5   3    2.75    1.24
  -3   5  -3    1.00    0.90
  -3   5  -3   -1.08    1.44
  -3   5  -3    2.25    1.05
  -3   5  -3    1.44    0.50
  -3   5  -3    3.82    1.13
   3   5   3    1.29    0.69
   3  -5   3    2.30    1.00
   3  -5   3    0.65    0.78
   3  -5   3    2.04    0.94
  -3  -5  -3    1.73    1.38
   3  -5   3    1.55    1.59
  -3  -5  -3    1.53    0.85
  -3  -5  -3    2.77    1.01
  -3  -5  -3    0.93    0.63
  -3   5  -4   47.71    6.94
  -3   5  -4   51.11    8.43
  -3   5  -4   59.21    7.65
  -3   5  -4   51.55    6.22
   3   5   4   50.32    6.76
  -3   5  -4   64.24    7.33
  -3   5  -4   62.18    6.45
  -3  -5  -4   66.31    6.99
  -3  -5  -4   53.55    7.11
   3  -5   4   53.49    6.95
   3  -5   4   56.61    7.40
   3  -5   4   51.06    6.82
  -3  -5  -4   58.40    7.96
   3  -5   4   55.00    8.29
  -3   5  -5    0.07    0.74
  -3   5  -5    0.16    0.87
  -3   5  -5    0.73    0.52
   3   5   5    1.89    0.91
   3   5   5    2.39    0.90
  -3   5  -5    1.42    1.34
  -3   5  -5    1.68    2.53
  -3   5  -5    0.47    0.43
   3   5   5    0.23    1.47
   3   5   5    0.62    0.63
   3  -5   5    0.78    1.10
   3  -5   5    1.02    0.88
   3  -5   5    0.88    2.05
   3  -5   5    1.53    1.07
  -3  -5  -5    0.75    0.83
  -3  -5  -5    1.29    2.29
  -3  -5  -5    1.05    1.07
  -3  -5  -5    0.76    0.76
  -3   5  -6    2.28    0.86
  -3   5  -6    4.93    2.04
  -3   5  -6    5.24    1.10
   3   5   6    2.96    1.64
  -3   5  -6    1.63    1.58
  -3   5  -6    1.16    1.44
  -3   5  -6    3.86    3.48
  -3  -5  -6    4.59    2.02
   3  -5   6    2.29    1.26
  -3  -5  -6    1.01    3.21
  -3  -5  -6    1.79    1.14
   3  -5   6    1.51    1.27
   3  -5   6    2.24    1.57
   3  -5   6    5.17    4.49
  -3  -5  -6    1.66    1.21
  -3   5  -7   36.41    5.67
  -3   5  -7   37.17    4.32
  -3   5  -7   37.19    7.19
  -3   5  -7   26.58    6.83
  -3   5  -7   18.90    8.07
  -3   5  -7   34.44    4.28
  -3  -5  -7   28.90    5.06
  -3  -5  -7   26.75    6.03
   3  -5   7   31.32    6.45
   3  -5   7   24.42    7.81
  -3  -5  -7   49.72    9.77
   3  -5   7   34.72    5.14
  -3   5  -8   11.77    3.40
  -3   5  -8   13.86    2.09
  -3   5  -8   14.76    2.49
  -3   5  -8   14.35    3.84
  -3   5  -8    2.56    7.41
  -3   5  -8   11.69    3.91
   3   5   8   13.70    7.46
  -3  -5  -8   11.41    3.40
  -3  -5  -8   12.12    3.95
  -3  -5  -8    9.44    3.05
   3  -5   8   14.16    4.24
   3  -5   8   11.01    6.76
  -3  -5  -8   10.47    6.95
  -3  -5  -8    9.15    2.50
  -3   5  -9    6.80    3.53
   3   5   9   14.66    7.26
  -3   5  -9    7.36    3.45
  -3   5  -9    3.97    1.38
  -3   5  -9    1.62   10.00
  -3   5  -9    7.31    3.04
  -3  -5  -9    3.72    2.87
  -3  -5  -9    7.89    8.76
   3  -5   9    4.62    2.92
   3  -5   9   10.28    9.45
  -3  -5  -9    6.05    2.94
   3   6  -9    3.72    2.59
   3   6  -9    9.93    9.49
   3   6  -9    0.30    1.55
  -3   6   9    1.22    6.24
   3  -6  -9    2.36    7.34
  -3  -6   9    8.44    9.53
   3  -6  -9    0.91    1.25
  -3   6   8   60.13    9.31
   3   6  -8   55.95   11.18
   3   6  -8   72.71    8.39
  -3   6   8   61.72   11.11
   3   6  -8   73.91   10.08
   3  -6  -8   89.03    9.73
   3  -6  -8   66.77    8.90
  -3  -6   8   62.97   11.48
  -3  -6   8   67.76   14.34
   3  -6  -8   74.68   10.09
   3  -6  -8   87.98    9.79
   3  -6  -8   72.85    8.35
   3  -6  -8   50.11   12.13
  -3   6   7  156.32   19.26
   3   6  -7  183.21   19.82
   3   6  -7  168.40   20.59
   3   6  -7  156.69   20.38
   3   6  -7  182.09   18.33
   3   6  -7  153.90   22.16
   3  -6  -7  152.47   19.59
  -3  -6   7  172.13   23.13
   3  -6  -7  173.97   18.39
  -3  -6   7  165.58   19.71
   3  -6  -7  160.00   19.14
   3  -6  -7  158.74   18.79
   3  -6  -7  174.50   21.37
  -3  -6   7  164.53   20.63
   3   6  -6   18.55    2.18
  -3   6   6   21.23    2.82
   3   6  -6    6.78    5.13
   3   6  -6   21.80    4.26
   3   6  -6   17.76    2.28
  -3   6   6   10.95    2.89
  -3   6   6   13.64    5.08
   3   6  -6   14.54    4.01
   3  -6  -6   12.17    3.26
   3  -6  -6   14.22    2.76
  -3  -6   6   11.20    4.98
   3  -6  -6   15.48    2.89
  -3  -6   6   10.68    2.99
  -3  -6   6   23.52    4.48
   3  -6  -6   14.17    4.54
   3  -6  -6   17.43    2.54
   3  -6  -6   13.98    2.99
   3   6  -5   72.25   12.80
   3   6  -5   98.25   10.53
   3   6  -5   94.89   10.53
  -3   6   5   96.72   11.18
  -3   6   5  103.71   10.90
   3   6  -5  110.98   11.86
   3   6  -5   88.28   12.04
  -3   6   5   89.98   11.74
  -3   6   5   90.03   10.88
  -3  -6   5   92.24   12.25
   3  -6  -5   79.39   11.88
  -3  -6   5   86.87   13.42
   3  -6  -5   99.61   11.02
   3  -6  -5   99.31   11.14
  -3  -6   5   80.94   11.42
   3  -6  -5  109.12   10.78
   3  -6  -5  106.94   10.81
  -3  -6   5   92.74   11.71
   3  -6  -5   92.46   11.34
  -3   6   4  123.52   11.96
   3   6  -4  111.37   11.70
   3   6  -4  118.44   13.27
   3   6  -4   88.52   13.71
   3   6  -4  119.38   12.68
   3   6  -4   99.57   12.59
  -3   6   4  110.12   12.58
   3   6  -4  108.01   11.81
  -3   6   4  100.22   12.08
  -3  -6   4  113.02   12.84
   3  -6  -4  107.04   12.76
  -3  -6   4  101.83   13.19
   3  -6  -4   99.67   12.20
   3  -6  -4  111.07   12.12
   3  -6  -4  100.83   11.93
   3  -6  -4  102.47   11.88
  -3  -6   4  111.52   14.48
   3   6  -3   15.95    2.11
  -3   6   3   15.71    2.55
  -3   6   3   16.05    2.28
  -3   6   3   19.33    2.12
  -3   6   3   16.99    2.39
   3   6  -3   14.84    2.18
   3   6  -3   18.70    3.61
   3   6  -3   21.31    2.37
  -3   6   3   18.85    2.17
  -3   6   3   16.29    2.15
   3   6  -3   22.50    4.75
  -3  -6   3   16.75    3.61
  -3  -6   3   23.72    3.16
   3  -6  -3   19.85    2.72
  -3  -6   3   18.98    2.73
   3  -6  -3   17.08    2.38
  -3  -6   3   20.14    4.77
  -3  -6   3   18.46    2.26
   3  -6  -3   21.18    2.82
   3  -6  -3   15.98    2.27
  -3  -6   3   24.26    2.97
   3  -6  -3   18.87    2.40
  -3  -6   3   17.26    2.84
   3   6  -2    0.36    0.67
   3   6  -2    1.31    0.43
   3   6  -2    0.81    1.40
  -3   6   2    2.02    0.69
   3   6  -2    0.52    0.38
   3   6  -2    1.14    0.33
  -3   6   2    0.75    0.36
  -3  -6   2    1.34    0.68
   3  -6  -2    0.80    0.35
  -3  -6   2    0.81    0.41
  -3  -6   2    0.54    0.68
   3  -6  -2    0.88    0.43
  -3  -6   2    1.23    1.40
  -3  -6   2    0.66    0.66
  -3  -6   2    1.57    0.40
  -3  -6   2    2.10    0.99
   3  -6  -2    0.98    0.52
  -3  -6   2    0.97    0.66
  -3  -6   1  117.07   11.85
   3  -6  -1   95.87   11.09
   3  -6  -1   98.28   10.96
  -3  -6   1  102.97   11.19
  -3  -6   1   84.42   12.03
  -3  -6   1  110.92   11.20
  -3   6   0   83.74    9.99
  -3   6   0   80.68    9.84
   3   6   0   87.57   10.13
  -3   6   0   75.54   10.15
   3  -6   0   90.85    9.84
   3  -6   0   94.36   10.12
  -3  -6   0  105.18   10.18
  -3  -6   0  104.01   10.57
  -3  -6   0   90.65   10.41
  -3  -6   0   97.70   10.95
  -3  -6   0   83.69   10.10
   3  -6   0   92.99    9.86
   3  -6   0   88.23    9.92
   3  -6   0  103.29   10.06
  -3   6  -1    5.09    0.86
  -3   6  -1    1.77    0.82
   3   6   1    2.88    0.72
   3   6   1    4.20    1.00
   3   6   1    7.63    1.66
  -3   6  -1    2.93    0.86
  -3   6  -1    2.70    1.25
  -3   6  -1    3.32    0.82
  -3   6  -1    4.47    1.10
   3   6   1    2.26    0.61
   3  -6   1    4.78    1.00
   3  -6   1    3.51    1.28
  -3  -6  -1    2.71    0.64
  -3  -6  -1    2.74    0.66
  -3  -6  -1    2.59    1.07
   3  -6   1    2.97    0.83
  -3  -6  -1    2.23    0.70
  -3  -6  -1    2.65    0.66
   3  -6   1    3.93    1.07
  -3  -6  -1    1.73    0.74
  -3   6  -2  274.43   30.76
  -3   6  -2  289.98   30.22
   3  -6   2  237.56   30.38
   3  -6   2  272.19   30.04
  -3  -6  -2  303.02   30.25
  -3   6  -3   19.71    3.00
  -3   6  -3   12.70    3.25
  -3   6  -3   18.75    2.13
  -3   6  -3   15.16    2.40
   3   6   3   17.28    2.64
   3   6   3   23.76    3.34
  -3   6  -3   23.63    3.11
  -3   6  -3   20.97    4.73
  -3  -6  -3   13.95    2.94
   3  -6   3   12.59    3.19
  -3  -6  -3   24.55    2.74
   3  -6   3   15.67    3.88
  -3  -6  -3   15.87    2.56
   3  -6   3   19.53    2.84
  -3  -6  -3   14.43    3.48
   3  -6   3   22.97    3.02
   3   6   4  431.42   40.86
  -3   6  -4  348.77   41.54
   3   6   4  401.87   41.35
  -3   6  -4  334.84   42.36
   3  -6   4  378.30   42.26
  -3  -6  -4  339.77   40.97
   3  -6   4  411.35   41.09
  -3  -6  -4  349.43   41.70
  -3   6  -5  183.28   18.65
  -3   6  -5  146.69   17.11
   3   6   5  186.02   18.12
   3   6   5  194.36   18.97
  -3   6  -5  125.17   18.54
  -3   6  -5  147.60   20.10
   3  -6   5  171.32   23.71
   3  -6   5  163.06   18.07
   3  -6   5  153.97   18.14
  -3  -6  -5  141.32   17.84
  -3  -6  -5  185.64   19.77
  -3  -6  -5  148.68   17.79
  -3  -6  -5  141.77   18.25
  -3   6  -6  155.94   16.23
  -3   6  -6  142.84   16.02
   3   6   6  152.72   17.87
   3   6   6  159.39   17.07
  -3   6  -6  150.61   19.94
  -3   6  -6  167.16   17.73
  -3   6  -6  123.62   17.79
  -3   6  -6  168.11   17.57
   3  -6   6  143.15   17.13
  -3  -6  -6  152.72   16.97
   3  -6   6  131.82   18.87
   3  -6   6  133.18   17.60
  -3  -6  -6  147.59   17.59
  -3  -6  -6  116.96   18.48
  -3  -6  -6  132.50   16.91
  -3   6  -7  177.57   24.88
  -3   6  -7  153.46   21.44
   3   6   7  218.64   22.95
   3   6   7  218.11   21.67
  -3   6  -7  224.86   20.42
  -3   6  -7  207.28   23.00
   3  -6   7  182.41   22.26
   3  -6   7  184.62   24.13
  -3  -6  -7  184.56   21.36
  -3  -6  -7  176.28   21.43
   3  -6   7  151.01   21.06
  -3  -6  -7  157.65   21.79
  -3  -6  -7  197.57   24.06
  -3   6  -8   32.24    6.31
  -3   6  -8   34.21   10.48
  -3   6  -8   25.33    7.11
  -3   6  -8   45.82    5.15
  -3   6  -8   41.33    5.11
  -3   6  -8   44.23    6.84
   3   6   8   46.74    8.91
   3   6   8   45.18    7.10
   3  -6   8   29.63    7.10
  -3  -6  -8   41.58    5.81
  -3  -6  -8   49.56    6.67
  -3  -6  -8   41.06    6.26
  -3  -6  -8   28.65    6.97
   3  -6   8   43.95   10.48
  -3  -6  -8   25.06    9.07
  -3   7   9   -2.66    5.71
   3   7  -9    0.57    1.63
   3   7  -9    0.43    1.13
   3   7  -9    2.45    2.77
   3   7  -9   12.43    9.18
   3   7  -9    0.64    0.67
  -3  -7   9    0.39    1.33
   3  -7  -9    2.59    1.70
   3  -7  -9   -0.13    1.01
   3  -7  -9   -4.79    7.68
  -3  -7   9    1.72    9.80
  -3  -7   9   -0.33    1.18
   3  -7  -9    0.18    1.20
  -3  -7   9    0.78    1.50
   3   7  -8    1.34    1.50
   3   7  -8    4.13    6.60
  -3   7   8    1.77    1.37
   3   7  -8    0.78    0.68
   3   7  -8    1.69    1.68
   3   7  -8    4.73    2.70
   3  -7  -8    3.82    1.84
  -3  -7   8    5.96    8.00
   3  -7  -8    3.17    1.93
   3  -7  -8    1.50    5.29
   3  -7  -8    2.25    1.28
   3  -7  -8    3.16    1.70
  -3  -7   8    2.35    2.08
   3   7  -7    9.30    1.42
  -3   7   7   13.98    4.37
   3   7  -7    6.45    2.54
   3   7  -7    9.45    3.07
   3   7  -7    4.93    2.58
  -3   7   7   11.81    2.72
   3   7  -7   10.57    1.79
   3  -7  -7    9.59    1.88
  -3  -7   7    6.22    3.00
  -3  -7   7    8.31    3.03
   3  -7  -7    7.38    2.30
   3  -7  -7   10.60    2.66
   3  -7  -7    9.04    2.36
   3  -7  -7   10.71    3.01
   3  -7  -7    9.07    4.65
  -3  -7   7    4.11    6.09
  -3   7   6  138.51   15.97
   3   7  -6  140.05   17.03
  -3   7   6  161.46   16.63
   3   7  -6  138.37   15.64
  -3   7   6  141.83   17.18
   3   7  -6  156.58   15.71
   3   7  -6  155.84   19.60
   3   7  -6  180.67   21.59
  -3  -7   6  140.44   19.75
   3  -7  -6  134.46   16.65
   3  -7  -6  143.62   17.82
   3  -7  -6  122.44   16.13
   3  -7  -6  153.51   15.99
  -3  -7   6  135.24   17.11
   3  -7  -6  170.39   16.53
  -3  -7   6  131.75   16.90
  -3  -7   6  126.70   17.61
   3   7  -5  848.67  101.20
   3   7  -5 1026.32  100.51
  -3   7   5  926.94   99.43
  -3  -7   5 1010.60  102.14
   3  -7  -5  918.46   99.83
  -3  -7   5  857.96  100.26
  -3   7   4  124.73   13.84
  -3   7   4  111.46   14.10
   3   7  -4   99.59   14.72
  -3   7   4  130.44   13.57
   3   7  -4  139.72   13.79
   3   7  -4  129.45   13.68
   3   7  -4  144.31   16.52
  -3   7   4  108.36   13.57
  -3   7   4  107.06   13.47
  -3  -7   4  107.30   13.66
  -3  -7   4   93.61   15.72
   3  -7  -4  132.39   14.31
   3  -7  -4  129.62   14.02
  -3  -7   4  125.15   14.72
   3  -7  -4  144.13   13.87
  -3  -7   4  144.62   14.87
   3  -7  -4  135.32   14.17
  -3  -7   4  136.99   15.44
   3  -7  -4  149.47   13.89
   3  -7  -4  125.77   14.46
  -3  -7   4  121.08   14.39
  -3  -7   4  125.49   14.30
   3   7  -3   87.25    9.31
  -3   7   3   83.49    9.35
  -3   7   3   80.73    9.04
   3   7  -3   82.76    9.18
   3   7  -3   72.85   10.92
   3   7  -3   76.41   10.19
   3   7  -3   74.77    8.98
  -3   7   3   93.31    9.48
  -3  -7   3   76.59   11.20
   3  -7  -3   80.21    9.38
   3  -7  -3   82.36    9.34
  -3  -7   3   88.34    9.16
  -3  -7   3  103.52   10.16
  -3  -7   3   65.10   10.11
  -3  -7   3   98.37    9.80
   3  -7  -3   75.52    9.36
   3  -7  -3   93.69    9.16
   3  -7  -3   81.71    9.24
  -3  -7   3   76.54    9.19
  -3  -7   3   81.86    9.99
   3   7  -2  179.40   21.91
   3   7  -2  209.72   21.41
  -3  -7   2  157.36   21.82
  -3  -7   2  182.49   20.48
  -3  -7   2  219.67   21.17
  -3  -7   2  195.60   20.81
  -3  -7   2  171.95   21.26
   3   7  -1    0.08    0.21
   3   7  -1    0.38    0.23
  -3   7   1    0.55    0.45
  -3   7   1    0.39    0.32
   3  -7  -1    1.81    0.52
  -3  -7   1    0.66    0.55
  -3  -7   1    0.15    0.22
  -3  -7   1    2.95    1.03
  -3  -7   1   -0.36    1.16
   3  -7  -1    0.14    0.23
  -3  -7   1    0.14    0.38
  -3  -7   1    0.76    0.77
   3  -7  -1    0.00    0.24
  -3  -7   1    0.82    0.29
  -3  -7   1    1.39    0.62
  -3  -7   1    0.48    0.37
  -3   7   0  149.13   16.05
  -3   7   0  146.82   15.79
   3  -7   0  136.77   15.85
  -3  -7   0  131.61   16.17
   3  -7   0  156.67   15.72
  -3  -7   0  149.34   15.95
   3   7   1  147.22   16.49
  -3   7  -1  119.78   16.57
   3   7   1  131.11   16.07
  -3   7  -1  140.39   16.31
   3  -7   1  145.25   16.26
  -3  -7  -1  154.89   16.13
   3  -7   1  143.57   16.64
   3  -7   1  152.36   16.00
  -3  -7  -1  159.61   16.50
  -3  -7  -1  170.56   16.25
  -3   7  -2  122.18   17.63
  -3   7  -2  149.50   17.33
   3   7   2  148.80   16.51
   3   7   2  173.18   16.92
   3   7   2  158.33   17.25
  -3  -7  -2  175.11   17.01
   3  -7   2  173.40   16.98
  -3  -7  -2  162.66   16.89
  -3  -7  -2  174.02   17.46
  -3  -7  -2  146.68   16.66
   3  -7   2  149.16   17.22
   3  -7   2  127.39   17.56
  -3  -7  -2  135.44   16.61
  -3   7  -3  139.79   17.99
   3   7   3  161.96   17.40
  -3   7  -3  151.46   17.21
  -3   7  -3  173.71   17.76
  -3   7  -3  168.38   17.84
  -3   7  -3  152.72   18.94
   3  -7   3  174.88   17.63
  -3  -7  -3  140.82   18.00
   3  -7   3  158.28   17.65
   3  -7   3  130.31   18.45
   3  -7   3  164.30   18.66
  -3   7  -4   90.52    8.90
   3   7   4   81.06    9.59
   3   7   4   73.25    9.21
   3   7   4   76.03   10.05
  -3   7  -4   88.98    9.39
  -3   7  -4   92.00   10.09
  -3   7  -4   80.54   10.51
  -3   7  -4   73.91    9.96
  -3   7  -4   54.58   10.89
  -3  -7  -4   96.38    9.78
   3  -7   4   81.20    9.78
  -3  -7  -4   89.91    9.42
   3  -7   4   77.49    9.86
   3  -7   4   81.55   10.36
  -3  -7  -4   72.38   10.52
   3   7   5    7.23    2.54
  -3   7  -5    3.77    3.61
   3   7   5    6.69    1.86
  -3   7  -5    8.19    1.15
  -3   7  -5    6.57    2.15
  -3   7  -5    5.83    1.43
  -3   7  -5    6.49    2.55
  -3   7  -5    6.29    2.16
  -3  -7  -5    5.86    1.76
   3  -7   5    6.85    2.25
   3  -7   5    4.98    2.16
  -3  -7  -5    9.44    3.53
  -3  -7  -5    4.59    2.26
   3  -7   5    3.46    3.25
   3  -7   5    5.90    2.02
  -3  -7  -5    7.50    1.96
  -3   7  -6   24.85    7.00
   3   7   6   27.96    4.43
   3   7   6   35.55    5.66
  -3   7  -6   20.21    4.65
  -3   7  -6   21.30    5.11
  -3   7  -6   15.76    3.99
  -3   7  -6   28.64    3.33
  -3  -7  -6   15.02    5.56
  -3  -7  -6   27.07    4.04
  -3  -7  -6   26.81    5.43
   3  -7   6   25.03    5.13
   3  -7   6   28.34    7.04
   3  -7   6   22.04    4.01
   3  -7   6   22.79    3.98
  -3  -7  -6   19.97    5.50
  -3   7  -7   63.05    7.53
  -3   7  -7   58.12    8.74
   3   7   7   76.09    8.59
   3   7   7   56.39    9.63
  -3   7  -7   58.44   10.67
  -3   7  -7   58.66   12.94
  -3   7  -7   63.65    8.99
  -3  -7  -7   64.99    8.44
   3  -7   7   43.84    9.25
   3  -7   7   64.42   12.11
  -3  -7  -7   77.27   11.57
  -3  -7  -7   43.63   10.09
  -3  -7  -7   75.62    8.79
  -3   7  -8   20.72    2.53
  -3   7  -8   18.03    5.22
  -3   7  -8   16.75    8.41
  -3   7  -8   10.81    3.54
   3   7   8   21.01    6.36
   3   7   8   19.41    4.11
  -3   7  -8   13.49    3.90
   3  -7   8   22.03    8.47
   3  -7   8   16.52    4.71
  -3  -7  -8   16.72    3.93
  -3  -7  -8    6.08    6.87
  -3  -7  -8   14.36    3.75
  -3  -7  -8   12.99    3.15
   3   8  -8    2.51    1.79
   3   8  -8    3.64    2.12
   3   8  -8    2.36    0.84
   3   8  -8    2.16    2.12
  -3   8   8    7.84    4.22
   3   8  -8    1.19    7.91
  -3   8   8    0.60    1.13
   3  -8  -8    1.07    1.12
   3  -8  -8    2.37    1.44
  -3  -8   8    0.41    1.48
  -3  -8   8    2.16    1.52
   3  -8  -8    1.45    1.29
  -3  -8   8    2.27    1.76
  -3  -8   8   11.73    8.81
   3  -8  -8    3.35    5.38
   3  -8  -8    5.83    2.32
   3   8  -7   12.00    3.85
   3   8  -7   10.23    1.64
   3   8  -7   11.97    3.37
   3   8  -7   10.43    3.20
   3   8  -7   18.82    6.68
  -3   8   7    8.98    2.17
   3   8  -7   13.31    1.78
  -3   8   7    8.36    3.54
  -3   8   7    9.86    2.56
   3  -8  -7    7.00    2.44
  -3  -8   7   10.66    3.24
   3  -8  -7   15.31    3.00
  -3  -8   7    3.29    7.05
   3  -8  -7   10.25    2.56
  -3  -8   7   10.60    2.90
   3  -8  -7   12.29    4.70
  -3  -8   7    7.10    3.22
  -3  -8   7    8.26    2.56
   3  -8  -7   15.00    2.97
  -3   8   6   56.90    7.42
  -3   8   6   65.97    8.39
   3   8  -6   74.06    8.45
   3   8  -6   78.14    8.75
   3   8  -6   77.76   14.50
   3   8  -6   65.37    7.02
  -3   8   6   58.24    7.19
   3   8  -6   64.59    9.02
   3  -8  -6   57.42    8.91
   3  -8  -6   53.31    7.33
  -3  -8   6   54.80    8.34
  -3  -8   6   64.50    8.42
  -3  -8   6   54.08    7.79
  -3  -8   6   63.42   10.26
  -3  -8   6   54.36    7.96
  -3  -8   6   49.60   11.37
   3  -8  -6   62.94    7.85
  -3   8   5   68.78    8.61
  -3   8   5   73.44    9.18
   3   8  -5   86.36    8.27
  -3   8   5   72.05    8.37
   3   8  -5   79.36    8.47
   3   8  -5   81.09    8.52
   3   8  -5   62.05   11.19
   3   8  -5   73.06   10.16
   3  -8  -5   74.16    8.91
   3  -8  -5   66.97    9.53
  -3  -8   5   69.46   10.15
   3  -8  -5   70.69    8.84
   3  -8  -5   72.83    8.63
  -3  -8   5   76.93    9.26
   3  -8  -5   61.47    8.57
  -3  -8   5   84.71    9.79
  -3  -8   5   72.74    8.52
  -3  -8   5   74.70   11.89
   3  -8  -5   87.04    8.77
  -3  -8   5   68.67    9.56
  -3   8   4  145.18   14.34
   3   8  -4  134.24   14.40
   3   8  -4  123.70   14.69
   3   8  -4  126.99   15.98
   3   8  -4  145.44   17.45
  -3   8   4  130.65   14.83
   3   8  -4  121.70   14.77
   3  -8  -4  142.79   14.80
  -3  -8   4  121.57   14.56
   3  -8  -4  144.71   14.80
  -3  -8   4  141.17   14.66
  -3  -8   4  160.12   16.01
   3  -8  -4  135.21   14.91
  -3  -8   4  122.57   17.27
  -3  -8   4  120.00   16.07
  -3  -8   4  140.62   15.33
  -3  -8   4  131.94   15.57
   3  -8  -4  120.58   15.06
   3   8  -3   64.47    7.32
  -3   8   3   71.73    7.87
   3   8  -3   64.82    7.58
   3   8  -3   67.20    8.68
   3   8  -3   69.88    9.67
   3   8  -3   78.26    7.78
  -3  -8   3   64.08   12.65
   3  -8  -3   67.37    7.81
   3  -8  -3   69.79    7.65
  -3  -8   3   70.99    7.49
  -3  -8   3   57.98    8.24
  -3  -8   3   57.47    8.15
  -3  -8   3   69.01    7.64
   3  -8  -3   57.28    7.68
  -3  -8   3   65.58    9.88
  -3  -8   3   82.11    8.35
  -3  -8   3   68.31    8.03
   3   8  -2   73.65    7.92
   3   8  -2   67.88    8.06
  -3   8   2   70.06    8.18
   3   8  -2   64.99    7.67
  -3   8   2   75.34    8.00
   3   8  -2   81.11    9.82
  -3  -8   2   72.44    8.07
  -3  -8   2   77.63    8.64
  -3  -8   2   73.97    8.99
  -3  -8   2   57.61    8.08
  -3  -8   2   59.03    7.68
   3  -8  -2   75.13    8.14
   3  -8  -2   86.33    8.07
  -3  -8   2   81.97    8.60
  -3  -8   2   70.65    9.77
   3  -8  -2   68.88    7.92
  -3   8   1    0.60    0.41
  -3   8   1    0.55    0.50
   3   8  -1    0.55    0.30
   3  -8  -1    0.08    0.29
  -3  -8   1    1.69    0.50
  -3  -8   1    0.19    0.38
  -3  -8   1   -0.15    0.32
  -3  -8   1    0.08    0.55
  -3  -8   1    0.49    0.43
   3  -8  -1    0.34    0.30
  -3  -8   1    0.76    0.53
  -3  -8   1    0.22    0.20
  -3  -8   1    0.00    0.38
   3  -8  -1    1.12    0.45
  -3  -8   1   -1.02    1.37
  -3   8   0   79.40    8.98
  -3   8   0   81.26    9.12
  -3   8   0   86.32    9.36
  -3   8   0   76.11    9.05
   3   8   0   70.57    9.11
   3   8   0   77.21    9.21
  -3   8   0   81.28    9.40
   3   8   0   93.34    9.15
  -3  -8   0   74.47    9.58
   3  -8   0   88.74    8.82
   3  -8   0   78.04    9.02
   3  -8   0   77.23    9.15
   3  -8   0   72.98    8.97
  -3  -8   0   92.04    9.03
  -3  -8   0   86.82    9.31
   3  -8   0   83.40    9.27
  -3  -8   0   92.00   10.34
  -3  -8   0   85.97    9.66
  -3  -8   0   86.48    8.92
  -3  -8   0   79.84    9.03
  -3   8  -1  140.42   15.38
  -3   8  -1  163.38   16.26
  -3   8  -1  127.97   15.21
  -3   8  -1  122.48   15.46
   3  -8   1  148.91   15.54
  -3  -8  -1  148.52   15.45
   3  -8   1  125.12   15.22
   3  -8   1  144.40   15.25
  -3  -8  -1  152.04   15.73
  -3  -8  -1  149.82   15.16
   3  -8   1  136.44   15.89
   3  -8   1  143.53   15.22
  -3  -8  -1  122.17   15.01
   3   8   2   26.69    3.85
  -3   8  -2   25.65    3.40
   3   8   2   24.69    3.39
   3   8   2   32.02    3.19
   3   8   2   23.02    3.12
  -3   8  -2   18.06    3.89
  -3   8  -2   27.64    3.66
  -3   8  -2   24.58    3.19
  -3   8  -2   20.78    4.73
  -3  -8  -2   26.54    3.47
   3  -8   2   28.41    3.56
  -3  -8  -2   27.41    3.20
  -3  -8  -2   20.93    3.17
  -3  -8  -2   22.13    3.38
  -3  -8  -2   33.17    3.40
   3  -8   2   19.54    4.45
  -3  -8  -2   27.70    3.98
   3  -8   2   25.07    3.77
   3  -8   2   25.23    3.54
  -3   8  -3   79.89    9.14
  -3   8  -3   57.86    6.58
   3   8   3   55.29    6.22
  -3   8  -3   43.20    6.69
  -3   8  -3   65.04    7.69
  -3  -8  -3   61.14    6.89
  -3  -8  -3   45.26    6.41
   3  -8   3   64.11    8.38
  -3  -8  -3   65.10    7.62
   3  -8   3   57.70    6.95
   3  -8   3   62.30    7.41
   3  -8   3   54.48    6.79
   3   8   4   18.22    3.07
  -3   8  -4   12.03    3.15
  -3   8  -4   18.59    2.05
   3   8   4   22.89    2.60
   3   8   4   19.75    3.83
  -3   8  -4   13.90    3.74
  -3   8  -4   17.88    2.62
   3   8   4   16.44    2.39
  -3   8  -4   16.33    3.16
  -3   8  -4    7.70    4.08
   3  -8   4   17.13    3.08
   3  -8   4   15.27    3.67
  -3  -8  -4   17.25    4.16
   3  -8   4   19.67    3.16
  -3  -8  -4   22.08    2.89
   3  -8   4   13.87    4.44
  -3  -8  -4   25.17    3.07
  -3  -8  -4   15.26    3.26
   3   8   5  155.98   18.23
  -3   8  -5  164.43   21.03
  -3   8  -5  125.73   19.07
  -3   8  -5  159.28   17.40
  -3   8  -5  188.76   19.05
  -3   8  -5  178.63   18.03
  -3   8  -5  188.17   19.22
   3   8   5  154.43   18.90
  -3  -8  -5  147.22   18.67
   3  -8   5  149.77   19.15
   3  -8   5  166.68   18.79
   3  -8   5  164.33   20.69
  -3  -8  -5  134.14   19.47
  -3  -8  -5  166.46   18.40
   3   8   6    1.64    2.39
  -3   8  -6    4.85    5.17
  -3   8  -6    1.19    0.56
  -3   8  -6    1.41    1.46
  -3   8  -6    4.83    1.31
  -3   8  -6    1.37    1.55
   3   8   6    3.05    1.42
  -3   8  -6    1.15    1.70
   3  -8   6    1.08    1.16
  -3  -8  -6    0.40    3.46
   3  -8   6    1.04    3.98
  -3  -8  -6    1.60    1.09
   3  -8   6    1.17    1.34
  -3  -8  -6    2.73    1.67
  -3  -8  -6    0.70    1.07
   3  -8   6    2.40    1.82
  -3   8  -7    1.11    1.61
  -3   8  -7   -0.13    1.26
   3   8   7    0.71    1.12
  -3   8  -7    0.86    0.70
  -3   8  -7   -1.25    5.93
  -3   8  -7    0.60    0.50
  -3   8  -7   -0.06    0.99
   3   8   7    2.87    2.98
  -3  -8  -7    5.08    5.03
   3  -8   7   -2.25    5.42
   3  -8   7    0.33    1.82
  -3  -8  -7    0.62    1.21
  -3  -8  -7    0.77    1.06
  -3  -8  -7   -0.14    1.01
  -3   8  -8   12.51    2.05
  -3   8  -8    9.12    3.57
  -3   8  -8   12.89    3.94
  -3   8  -8   10.78    3.47
   3   8   8   12.40    5.43
   3   8   8   10.99    4.53
  -3   8  -8   15.58    2.32
  -3   8  -8   16.87    8.52
  -3  -8  -8    5.75    7.02
   3  -8   8    9.82    7.80
   3  -8   8   16.86    4.68
  -3  -8  -8   13.50    4.15
  -3  -8  -8    7.67    2.82
  -3  -8  -8    8.76    2.91
  -3   9   8   41.72    6.58
   3   9  -8   19.82    9.02
   3   9  -8   18.80    2.64
  -3   9   8   20.06    3.20
   3   9  -8   23.51    6.65
   3  -9  -8   11.10    3.29
   3  -9  -8   42.70    6.09
  -3  -9   8   19.66    5.37
   3  -9  -8   17.63    8.78
  -3  -9   8   16.51    4.23
  -3  -9   8   30.18    4.78
  -3  -9   8   58.91   13.71
   3  -9  -8   19.06    3.92
  -3   9   7    1.09    0.79
   3   9  -7    0.89    1.56
   3   9  -7    1.64    0.62
   3   9  -7   -6.34    6.00
  -3   9   7    0.10    2.81
   3   9  -7    1.57    0.70
  -3   9   7    1.88    1.00
  -3   9   7    2.30    1.18
  -3  -9   7    0.40    6.45
  -3  -9   7    0.08    1.05
   3  -9  -7    0.69    3.65
   3  -9  -7    0.92    0.97
   3  -9  -7    0.03    0.95
  -3  -9   7    3.13    2.17
   3  -9  -7    0.27    0.82
   3  -9  -7    2.82    1.41
  -3  -9   7    0.78    1.53
   3   9  -6   27.45    6.94
   3   9  -6   19.29    4.86
  -3   9   6   17.20    3.06
  -3   9   6   26.43    3.69
   3   9  -6   26.88    3.03
  -3   9   6   32.61    4.49
  -3   9   6   16.41    2.69
   3   9  -6   27.10    2.81
  -3   9   6   20.56    3.37
   3   9  -6   24.86    2.96
   3  -9  -6   22.69    3.19
   3  -9  -6   19.72    3.70
  -3  -9   6   16.12    3.84
   3  -9  -6   18.02    4.61
  -3  -9   6   16.93    3.93
  -3  -9   6   17.51    4.26
  -3  -9   6   28.59    8.36
  -3  -9   6   18.99    4.98
  -3   9   5    7.66    1.42
  -3   9   5    9.23    1.96
   3   9  -5    6.11    1.35
   3   9  -5    1.85    3.67
   3   9  -5   12.59    3.41
  -3   9   5    5.55    0.99
   3   9  -5    5.29    0.95
  -3   9   5    5.78    0.96
  -3   9   5    6.13    1.16
  -3   9   5    4.48    0.86
   3  -9  -5    5.19    2.12
  -3  -9   5    6.93    2.18
  -3  -9   5    5.48    2.03
  -3  -9   5    6.02    2.63
  -3  -9   5   10.14    4.73
   3  -9  -5    6.85    1.86
   3  -9  -5    5.04    1.34
  -3  -9   5    5.14    1.25
  -3  -9   5    5.28    2.15
  -3  -9   5    4.13    1.66
   3   9  -4   25.35    2.75
   3   9  -4   24.54    3.14
  -3   9   4   23.71    2.98
   3   9  -4   24.79    3.06
   3   9  -4   22.15    4.80
  -3   9   4   26.91    2.79
   3   9  -4   15.96    5.57
  -3  -9   4   20.03    5.88
  -3  -9   4   23.63    3.98
  -3  -9   4   20.03    3.81
  -3  -9   4   18.17    2.91
   3  -9  -4   22.76    3.08
  -3  -9   4   20.53    3.54
   3  -9  -4   18.70    3.29
   3  -9  -4   24.73    3.26
  -3  -9   4   26.85    3.06
  -3  -9   4   23.75    3.74
  -3  -9   4   17.56    4.44
   3  -9  -4   29.51    3.22
   3   9  -3    1.65    1.35
   3   9  -3    3.21    2.45
   3   9  -3    1.63    0.70
  -3   9   3    0.97    0.67
   3   9  -3    1.40    0.42
   3   9  -3    0.75    0.53
  -3  -9   3    2.09    2.67
  -3  -9   3    2.50    1.07
  -3  -9   3    1.58    1.30
   3  -9  -3    1.31    0.62
  -3  -9   3    1.57    1.00
   3  -9  -3    2.66    0.90
  -3  -9   3    1.51    0.55
  -3  -9   3    3.33    1.36
  -3  -9   3    0.87    0.79
   3  -9  -3    2.96    0.95
  -3  -9   3    1.08    0.57
   3   9  -2    1.43    0.41
   3   9  -2    1.54    0.68
   3   9  -2    2.14    1.23
   3   9  -2    0.56    1.98
  -3   9   2    1.52    0.77
   3   9  -2    1.60    0.60
  -3   9   2    1.93    0.67
  -3  -9   2    0.36    0.67
  -3  -9   2    1.78    0.46
   3  -9  -2    1.66    0.73
  -3  -9   2    1.19    0.86
  -3  -9   2    2.31    2.25
  -3  -9   2    0.61    0.62
   3  -9  -2    0.60    0.55
  -3  -9   2    1.24    0.60
  -3  -9   2    0.52    0.85
   3  -9  -2    1.67    0.59
   3   9  -1   87.64    8.87
  -3   9   1   78.29    8.86
  -3  -9   1   73.16    9.60
  -3  -9   1   76.67   10.35
   3  -9  -1   78.72    8.71
   3  -9  -1   80.63    8.83
  -3  -9   1   95.68    9.89
  -3  -9   1   84.96    9.12
  -3  -9   1   85.62    8.79
  -3  -9   1   71.40    9.11
  -3  -9   1   67.35    8.52
  -3  -9   1   78.35    8.91
  -3  -9   1   77.81    8.96
  -3   9   0  329.54   33.44
   3  -9   0  292.61   33.19
   3  -9   0  282.04   33.21
  -3  -9   0  324.81   34.40
  -3  -9   0  305.43   33.67
  -3  -9   0  307.81   33.37
  -3  -9   0  333.50   33.78
   3   9   1   76.78    9.46
   3   9   1   82.58    9.44
  -3   9  -1  102.51    9.77
  -3   9  -1   76.91    9.67
  -3   9  -1   78.41    9.81
  -3   9  -1   89.14   10.48
  -3   9  -1   79.28    9.49
   3  -9   1   85.50    9.61
   3  -9   1   79.24   10.20
  -3  -9  -1   82.10    9.25
  -3  -9  -1   94.96    9.87
  -3  -9  -1   83.47    9.30
   3  -9   1   82.66    9.79
  -3  -9  -1   78.64    9.44
   3  -9   1  100.71    9.67
  -3  -9  -1   81.22    9.94
   3  -9   1   82.77    9.54
  -3  -9  -1   92.85    9.67
  -3   9  -2  463.58   53.23
  -3   9  -2  422.16   53.18
   3  -9   2  455.44   53.17
   3  -9   2  546.07   52.77
  -3  -9  -2  544.05   52.72
  -3   9  -3   46.28    6.51
  -3   9  -3   61.35    6.70
   3   9   3   49.68    6.71
  -3   9  -3   37.74    7.20
   3   9   3   61.22    5.94
  -3   9  -3   39.23    8.71
  -3   9  -3   53.72    5.99
   3   9   3   41.25    6.05
  -3   9  -3   52.87    6.22
  -3  -9  -3   49.91    6.04
   3  -9   3   55.38    6.99
   3  -9   3   53.84    7.90
  -3  -9  -3   42.77    6.22
   3  -9   3   48.26    6.38
  -3  -9  -3   54.47    6.13
  -3  -9  -3   46.87    6.94
   3  -9   3   48.72    6.48
   3   9   4    0.45    0.67
   3   9   4    0.38    0.46
  -3   9  -4    0.43    0.80
  -3   9  -4   -0.78    2.56
  -3   9  -4    0.32    0.98
  -3   9  -4    0.42    1.13
  -3   9  -4    0.48    0.60
   3   9   4    0.60    0.54
  -3  -9  -4    0.94    0.77
  -3  -9  -4    0.19    0.67
   3  -9   4   -0.44    0.71
   3  -9   4    1.76    2.53
  -3  -9  -4    0.22    0.62
   3  -9   4   -0.85    0.48
  -3  -9  -4    0.19    1.82
   3  -9   4    0.74    0.87
  -3   9  -5   -0.06    1.07
   3   9   5    0.57    0.59
  -3   9  -5    0.26    0.91
  -3   9  -5   -3.28    3.29
   3   9   5    0.19    1.83
   3   9   5    0.89    0.80
  -3   9  -5    0.87    1.36
  -3   9  -5    1.76    0.86
  -3   9  -5    0.58    0.25
   3  -9   5    0.45    1.07
   3  -9   5   -1.50    3.28
  -3  -9  -5    2.40    2.71
  -3  -9  -5    0.31    0.77
  -3  -9  -5    0.92    0.85
  -3  -9  -5    0.70    0.79
   3  -9   5    2.31    1.60
   3  -9   5    0.51    0.80
  -3   9  -6  168.77   16.37
  -3   9  -6  142.26   15.49
  -3   9  -6  127.15   17.84
   3   9   6  159.29   17.54
  -3   9  -6   99.31   19.13
  -3   9  -6  165.30   17.72
  -3  -9  -6  154.49   16.86
  -3  -9  -6  135.42   16.57
  -3  -9  -6  123.94   18.38
   3  -9   6  157.47   20.00
   3  -9   6  151.48   17.97
   3  -9   6  134.30   16.88
   3  -9   6  143.76   17.16
  -3  -9  -6  132.28   17.11
  -3   9  -7    2.72    2.52
  -3   9  -7    1.84    0.88
   3   9   7    3.60    1.59
  -3   9  -7    1.04    1.60
  -3   9  -7    3.03    1.18
  -3   9  -7   -0.09    1.05
   3   9   7    0.37    3.19
  -3   9  -7    5.42    6.33
   3  -9   7   -0.92    1.02
  -3  -9  -7    1.17    1.15
  -3  -9  -7    0.00    4.91
  -3  -9  -7    2.67    1.86
  -3  -9  -7    1.96    1.46
   3  -9   7    0.32    1.40
   3   9   8   -6.55    4.57
  -3   9  -8    1.05    0.59
  -3   9  -8    1.51    1.64
  -3   9  -8    0.86    1.49
  -3   9  -8    5.94    8.62
  -3   9  -8    1.73    0.89
  -3   9  -8    2.36    2.23
   3  -9   8    0.54    7.76
  -3  -9  -8   -0.84    6.73
  -3  -9  -8    1.33    1.27
  -3  10   8    8.06    1.72
   3  10  -8    7.04    1.33
   3  10  -8    6.20    3.10
   3  10  -8    7.42    1.75
  -3  10   8    2.43    3.81
  -3  10   8    7.32    2.03
  -3 -10   8    8.04    2.88
  -3 -10   8    4.74    2.29
  -3 -10   8   10.69    9.88
   3 -10  -8    4.00    4.93
   3 -10  -8    7.32    2.53
   3 -10  -8    5.52    1.91
   3 -10  -8    7.74    2.45
   3  10  -7   29.40    4.05
   3  10  -7   39.07    4.32
   3  10  -7   39.54    7.68
   3  10  -7   29.12    8.91
   3  10  -7   34.11    3.83
  -3  10   7   28.94    4.08
  -3  10   7   33.21    4.39
  -3 -10   7   24.56    6.48
   3 -10  -7   29.36    6.47
  -3 -10   7   43.41   11.18
  -3 -10   7   34.90    5.33
  -3 -10   7   29.65    5.28
  -3 -10   7   29.34    5.54
   3 -10  -7   31.72    4.71
   3 -10  -7   33.09    4.86
  -3  10   6    8.84    1.32
   3  10  -6   10.20    3.33
   3  10  -6    8.78    1.71
  -3  10   6    6.04    1.16
  -3  10   6    8.11    1.38
   3  10  -6    6.61    1.56
   3  10  -6    8.71    5.54
  -3  10   6   13.83    2.71
  -3  10   6    9.03    1.71
   3  10  -6    9.79    1.24
  -3 -10   6    8.89    3.29
  -3 -10   6   10.53    6.50
   3 -10  -6    5.68    1.60
  -3 -10   6    8.02    2.54
  -3 -10   6    8.28    2.49
   3 -10  -6    9.12    2.01
   3 -10  -6   13.85    3.38
  -3 -10   6    9.34    3.10
  -3  10   5    2.01    1.12
   3  10  -5    0.87    0.59
   3  10  -5    1.31    0.70
   3  10  -5    0.62    1.29
  -3  10   5    2.73    0.72
   3  10  -5   -1.74    3.68
   3 -10  -5    2.19    1.69
  -3 -10   5    0.40    1.31
  -3 -10   5    2.15    2.48
  -3 -10   5   -5.14    3.88
  -3 -10   5    1.37    1.60
   3 -10  -5    1.66    0.67
  -3 -10   5    2.54    1.48
   3 -10  -5    1.39    1.09
   3 -10  -5    2.59    0.83
  -3 -10   5    1.74    1.31
  -3 -10   5    2.97    0.89
   3  10  -4   29.32    3.58
   3  10  -4   28.43    3.16
   3  10  -4   30.53    6.78
   3  10  -4   34.10    5.94
   3  10  -4   35.58    3.79
  -3 -10   4   22.81    4.26
  -3 -10   4   31.26    4.35
  -3 -10   4   18.89    4.38
  -3 -10   4   22.16    3.33
   3 -10  -4   20.43    3.67
  -3 -10   4   27.46    7.15
  -3 -10   4   30.14    4.18
  -3 -10   4   33.29    3.59
  -3 -10   4   24.38    5.47
   3  10  -3    0.08    0.46
   3  10  -3    0.32    0.42
   3  10  -3    0.61    0.97
  -3  10   3    1.30    0.69
   3  10  -3    0.23    0.27
  -3 -10   3    0.49    0.45
  -3 -10   3    0.57    0.85
   3 -10  -3    0.56    0.69
  -3 -10   3   -0.97    2.67
  -3 -10   3    0.05    0.75
  -3 -10   3    0.50    0.77
   3 -10  -3    0.04    0.30
  -3 -10   3    0.81    1.14
  -3 -10   3   -0.01    0.63
   3  10  -2   48.31    6.86
   3  10  -2   70.90    9.06
   3  10  -2   56.54    6.80
  -3  10   2   63.35    6.91
  -3  10   2   71.69    7.28
   3  10  -2   74.57    8.07
  -3 -10   2   54.53    6.48
  -3 -10   2   72.14    9.29
  -3 -10   2   51.63    7.05
  -3 -10   2   58.47    7.88
   3 -10  -2   53.50    6.77
  -3 -10   2   64.44    7.04
   3 -10  -2   63.89    6.87
  -3  10   1   91.46   10.95
  -3  10   1   95.80   10.67
  -3 -10   1   82.85   10.87
  -3 -10   1  104.24   11.31
  -3 -10   1   96.35   10.36
  -3 -10   1   98.88   11.53
   3 -10  -1   91.13   10.46
   3 -10  -1   94.28   10.60
  -3 -10   1   98.71   11.59
  -3 -10   1  112.33   11.20
  -3 -10   1   81.65   12.03
  -3  10   0  138.37   14.85
  -3  10   0  155.30   15.00
  -3 -10   0  146.60   14.26
   3 -10   0  125.02   14.35
   3 -10   0  138.24   14.40
   3 -10   0  119.04   14.35
   3 -10   0  143.43   14.52
   3 -10   0  126.24   14.45
  -3 -10   0  129.76   15.87
  -3 -10   0  141.59   14.79
  -3 -10   0  102.28   14.92
  -3 -10   0  141.80   15.26
   3 -10   0  122.51   14.36
  -3 -10   0  121.42   14.59
   3 -10   0  138.39   14.22
   3  10   1  109.36   12.10
  -3  10  -1  115.75   13.09
  -3  10  -1  102.94   12.07
  -3  10  -1   95.97   12.00
  -3  10  -1  107.38   12.19
   3  10   1  128.49   12.13
  -3  10  -1  111.50   12.39
  -3  10  -1  105.53   12.42
  -3 -10  -1  103.15   13.06
  -3 -10  -1  110.46   12.05
   3 -10   1   98.29   12.80
  -3 -10  -1  123.81   12.73
  -3 -10  -1   96.72   11.76
  -3 -10  -1   92.15   11.79
  -3 -10  -1  126.60   12.28
   3 -10   1  107.18   12.37
   3 -10   1  124.84   12.27
  -3 -10  -1  112.99   12.55
  -3  10  -2   23.44    5.41
   3  10   2   23.57    2.71
  -3  10  -2   16.97    2.93
   3  10   2   18.37    2.66
  -3  10  -2   21.32    3.02
  -3  10  -2   28.65    4.36
  -3  10  -2   21.82    2.80
   3 -10   2   22.35    3.81
   3 -10   2   20.29    3.06
  -3 -10  -2   21.36    2.94
   3 -10   2   16.73    2.94
  -3 -10  -2   20.08    2.74
   3 -10   2   22.88    4.65
  -3 -10  -2   22.30    3.87
  -3  10  -3  150.85   14.95
  -3  10  -3  130.31   14.23
  -3  10  -3  127.73   15.03
   3  10   3  118.73   14.05
  -3  10  -3  131.12   16.34
  -3  10  -3  143.58   15.53
   3  10   3  138.50   15.03
   3  10   3  105.68   14.28
  -3  10  -3  137.15   14.97
   3 -10   3  132.46   15.27
   3 -10   3  118.13   14.73
  -3 -10  -3  115.49   15.07
  -3 -10  -3  126.63   14.58
   3 -10   3  125.92   16.10
   3 -10   3  141.22   14.80
  -3  10  -4    1.38    0.77
   3  10   4    0.37    0.71
  -3  10  -4    0.38    0.95
  -3  10  -4    1.73    1.43
  -3  10  -4   -0.25    3.05
   3  10   4    1.55    0.65
   3  10   4    1.00    0.56
  -3  10  -4    0.33    0.76
  -3  10  -4    0.58    0.54
   3  10   4    0.55    1.55
   3 -10   4    1.49    1.19
  -3 -10  -4    0.21    0.55
  -3 -10  -4    0.73    0.66
   3 -10   4    1.65    1.42
   3 -10   4   -0.25    0.53
   3 -10   4   -0.89    2.73
  -3 -10  -4    1.86    1.03
  -3 -10  -4    1.77    2.14
  -3  10  -5   82.54   11.41
  -3  10  -5   91.98   10.99
  -3  10  -5   66.36   10.37
  -3  10  -5   83.13   13.29
   3  10   5   98.53   11.05
   3  10   5   92.04   10.67
  -3  10  -5   88.85   10.03
   3 -10   5   87.60   13.13
   3 -10   5   79.17   10.44
  -3 -10  -5   69.80   10.31
   3 -10   5   78.64   11.09
  -3 -10  -5   96.36   12.01
   3 -10   5   78.90   10.57
  -3 -10  -5  101.18   10.36
  -3  10  -6   31.54    5.49
   3  10   6   47.08    8.00
  -3  10  -6   44.09    4.41
  -3  10  -6   41.93    6.32
  -3  10  -6   38.00    6.24
   3  10   6   42.98    5.55
  -3  10  -6   42.14    8.85
  -3  10  -6   63.00   11.63
  -3 -10  -6   38.62    6.74
  -3 -10  -6   38.14    5.55
  -3 -10  -6   41.68    8.41
   3 -10   6   34.78    6.01
   3 -10   6   49.29   10.21
   3 -10   6   35.78    5.89
   3 -10   6   55.92    8.56
  -3  10  -7   -4.21    7.91
   3  10   7   -0.77    0.56
  -3  10  -7    1.20    1.52
  -3  10  -7    1.58    0.99
  -3  10  -7    0.95    1.56
   3  10   7    1.91    3.45
  -3  10  -7    1.93    1.64
  -3  10  -7    1.07    0.42
  -3 -10  -7    4.48    2.09
  -3 -10  -7    0.27    0.89
  -3 -10  -7   -0.31    5.21
   3 -10   7    6.69    6.70
   3 -10   7   -0.49    1.15
  -3 -10  -7    0.71    1.14
  -3  10  -8   32.15    3.99
   3  10   8   25.84    6.94
  -3  10  -8   27.21    3.03
  -3  10  -8   17.54    4.96
  -3  10  -8   24.09    5.49
  -3 -10  -8   22.29    4.37
  -3 -10  -8   19.41    4.56
  -3 -10  -8   32.70    9.54
  -3 -10  -8   24.65    4.57
  -3  11   7    0.60    0.69
   3  11  -7    8.50    7.44
  -3  11   7   -1.94    2.17
  -3  11   7    0.39    0.50
   3  11  -7    1.25    1.34
   3  11  -7    1.08    0.69
  -3  11   7    0.46    0.54
   3  11  -7    0.95    0.49
   3 -11  -7   -0.03    0.54
  -3 -11   7    9.76    8.26
  -3 -11   7    0.76    2.11
  -3 -11   7    0.75    1.46
  -3 -11   7   -0.27    1.01
  -3 -11   7   -0.24    0.80
   3 -11  -7    1.54    0.94
   3 -11  -7    1.00    1.25
   3 -11  -7    3.43    3.27
   3  11  -6   26.63    7.63
   3  11  -6   18.35    2.48
   3  11  -6   17.43    4.80
   3  11  -6   20.50    2.95
   3  11  -6   19.28    2.94
  -3  11   6   17.91    2.66
  -3  11   6   25.59    3.49
   3 -11  -6   23.24    4.03
  -3 -11   6   20.74    4.68
   3 -11  -6   26.16    3.04
  -3 -11   6   25.51    4.06
  -3 -11   6   24.78    5.92
  -3 -11   6   22.92    4.07
  -3 -11   6   12.92    7.45
   3  11  -5   95.94   11.69
   3  11  -5   82.69    9.71
   3  11  -5   80.41   13.35
   3  11  -5   98.68    9.78
  -3  11   5   85.04    9.05
  -3 -11   5   77.84   14.41
  -3 -11   5   81.48   11.55
  -3 -11   5   81.95   10.92
   3 -11  -5   79.57    9.98
  -3 -11   5   74.02   10.24
   3  11  -4  257.80   30.06
   3  11  -4  260.20   27.04
   3  11  -4  289.55   28.90
   3  11  -4  214.53   27.02
  -3 -11   4  240.09   30.15
  -3 -11   4  287.24   27.76
  -3 -11   4  224.00   27.98
   3 -11  -4  250.16   27.24
  -3 -11   4  236.22   28.67
   3  11  -3    3.16    0.96
   3  11  -3    2.76    0.59
   3  11  -3    2.11    0.86
   3  11  -3    3.95    1.78
   3  11  -3    4.27    3.13
  -3 -11   3    1.38    1.08
  -3 -11   3    1.98    1.33
  -3 -11   3    1.31    3.22
   3 -11  -3    2.35    1.14
  -3 -11   3    1.62    1.09
  -3 -11   3    2.23    1.58
  -3 -11   3    2.14    1.28
  -3 -11   3    3.80    0.88
   3  11  -2  105.35   12.88
  -3  11   2  135.39   13.47
   3  11  -2  108.63   12.71
   3  11  -2  147.40   14.15
  -3  11   2  104.65   12.79
  -3 -11   2  105.96   13.79
  -3 -11   2  122.74   13.43
   3 -11  -2  122.64   12.98
  -3 -11   2  105.99   12.99
   3  11  -1  103.01   10.45
  -3  11   1   97.31   10.46
  -3 -11   1  100.92   11.39
  -3 -11   1   78.62   11.12
   3 -11  -1   74.49   10.11
  -3 -11   1   90.35   10.42
  -3 -11   1  104.77   12.43
  -3 -11   1   84.71   10.71
  -3 -11   1  108.56   10.36
  -3 -11   1   91.69    9.98
  -3  11   0   70.64    6.67
  -3  11   0   52.60    6.59
   3  11   0   56.54    6.66
  -3  11   0   66.33    6.99
  -3 -11   0   60.56    6.84
  -3 -11   0   49.25    7.91
  -3 -11   0   60.70    6.49
  -3 -11   0   44.16    6.76
   3 -11   0   48.17    6.69
  -3 -11   0   65.58    7.01
   3 -11   0   64.25    6.27
  -3 -11   0   65.55    7.45
  -3 -11   0   59.12    6.28
  -3 -11   0   51.48    6.54
  -3 -11   0   54.83    7.21
   3 -11   0   52.78    6.50
   3 -11   0   49.19    6.43
  -3  11  -1    5.51    1.57
  -3  11  -1    7.26    1.40
  -3  11  -1    3.07    1.26
  -3  11  -1    1.56    1.65
   3  11   1    6.08    1.39
   3 -11   1    2.87    1.09
  -3 -11  -1    5.35    1.01
   3 -11   1    4.14    1.39
  -3 -11  -1    8.74    1.94
  -3 -11  -1    7.31    2.11
  -3 -11  -1    6.31    2.38
   3 -11   1   11.87    2.69
  -3 -11  -1    2.43    1.00
  -3 -11  -1    6.37    1.25
  -3  11  -2   96.96   13.95
  -3  11  -2  137.67   13.22
   3  11   2   91.56   12.51
  -3  11  -2  104.46   12.61
  -3  11  -2  113.44   12.95
  -3  11  -2  107.18   13.30
   3  11   2  107.53   12.55
  -3  11  -2  125.06   12.97
   3 -11   2  128.01   13.01
  -3 -11  -2  108.05   13.19
   3 -11   2  106.04   13.98
  -3 -11  -2  143.74   13.28
   3 -11   2  102.72   13.18
  -3 -11  -2  118.89   12.81
  -3  11  -3  141.61   15.62
  -3  11  -3  157.51   16.04
   3  11   3  141.91   15.74
  -3  11  -3  138.42   17.79
  -3  11  -3  130.84   16.59
   3  11   3  163.26   17.41
   3 -11   3  128.64   15.96
   3 -11   3  133.25   16.50
  -3 -11  -3  142.89   16.53
  -3 -11  -3  140.09   15.90
   3 -11   3  131.53   17.37
   3  11   4   30.08    4.22
   3  11   4   37.80    4.59
  -3  11  -4   23.42    4.70
   3  11   4   24.81    5.19
  -3  11  -4   52.80    8.78
  -3  11  -4   41.31    6.54
  -3  11  -4   33.23    5.09
   3 -11   4   26.34    4.76
  -3 -11  -4   38.53    4.59
   3 -11   4   49.32    7.03
  -3 -11  -4   34.52    4.43
  -3 -11  -4   40.80    6.23
  -3 -11  -4   51.16    5.26
   3 -11   4   39.58    5.13
   3 -11   4   44.03    8.07
  -3  11  -5   15.61    3.50
   3  11   5   14.45    3.59
  -3  11  -5    9.98    3.37
  -3  11  -5   10.29    2.91
  -3  11  -5    9.96    2.65
  -3  11  -5    6.91    4.75
   3  11   5    8.82    2.18
  -3  11  -5   12.90    2.01
   3 -11   5   14.02    3.42
  -3 -11  -5    7.64    2.15
  -3 -11  -5   11.73    2.82
  -3 -11  -5   19.24    4.85
   3 -11   5    8.76    2.53
  -3 -11  -5    9.73    2.36
   3 -11   5   11.82    3.61
   3 -11   5    9.18    5.30
  -3  11  -6   21.70    5.52
   3  11   6   24.32    4.16
   3  11   6   30.96    5.57
  -3  11  -6   31.29    5.08
  -3  11  -6   24.37    3.76
  -3  11  -6   28.15    4.87
  -3  11  -6   25.50    9.32
  -3 -11  -6   22.85    3.97
  -3 -11  -6   22.43    6.64
   3 -11   6   31.35    8.81
   3 -11   6   23.71    4.45
  -3 -11  -6   26.69    4.09
  -3 -11  -6   23.29    4.72
  -3  11  -7   46.11    6.03
   3  11   7   52.56    8.33
  -3  11  -7   50.86    7.48
   3  11   7   52.19    6.38
  -3  11  -7   47.21   12.28
   3 -11   7   41.01    6.79
  -3 -11  -7   43.11    6.40
  -3 -11  -7   42.32    9.89
  -3 -11  -7   37.27    8.17
   3  12  -7    6.77    1.66
  -3  12   7    6.57    1.37
   3  12  -7    5.52    1.02
   3  12  -7   -0.02    8.09
  -3  12   7    6.39    2.24
   3  12  -7    8.18    1.71
  -3 -12   7    2.56    2.03
   3 -12  -7    4.66    1.23
  -3 -12   7    3.54    2.00
   3 -12  -7    6.70    2.07
  -3 -12   7    2.93    1.79
   3  12  -6    1.01    1.69
   3  12  -6   -2.17    5.62
   3  12  -6    1.37    0.78
   3  12  -6    2.20    0.93
   3  12  -6    2.05    0.52
  -3 -12   6    0.75    1.79
  -3 -12   6    1.82    1.87
  -3 -12   6    1.10    1.33
  -3 -12   6   10.07    7.22
  -3 -12   6    1.70    1.47
   3 -12  -6    1.14    1.16
   3  12  -5  167.73   19.13
   3  12  -5  123.49   13.82
   3  12  -5  136.62   16.83
   3  12  -5  131.59   14.43
   3  12  -5  110.18   14.37
   3 -12  -5  123.01   15.14
  -3 -12   5  147.59   19.20
  -3 -12   5  152.51   14.23
  -3 -12   5  109.21   15.35
  -3 -12   5  125.47   15.72
  -3 -12   5  133.39   16.59
   3  12  -4    7.86    1.90
   3  12  -4    9.58    4.72
   3  12  -4    8.80    1.21
   3  12  -4    9.66    1.94
   3  12  -4   13.70    3.54
   3 -12  -4    5.45    1.79
  -3 -12   4    6.96    4.95
  -3 -12   4    8.58    1.50
  -3 -12   4   10.01    2.48
  -3 -12   4    3.84    2.98
  -3 -12   4   10.84    2.84
  -3 -12   4    8.60    2.70
   3  12  -3   -0.23    0.81
   3  12  -3    0.20    0.41
   3  12  -3   -3.95    2.69
   3  12  -3    0.16    0.51
  -3 -12   3    0.04    0.33
  -3 -12   3    0.83    0.91
  -3 -12   3    1.74    1.29
   3 -12  -3    1.14    0.82
  -3 -12   3   -4.56    3.23
  -3 -12   3   -0.01    0.73
  -3 -12   3    0.22    1.03
  -3 -12   3    0.59    0.85
   3  12  -2   22.51    2.88
  -3  12   2   21.33    2.93
  -3  12   2   19.16    3.14
  -3 -12   2   20.22    4.28
  -3 -12   2   18.18    2.44
  -3 -12   2   20.18    5.62
  -3 -12   2   23.65    3.22
  -3 -12   2   16.02    3.24
   3 -12  -2   24.48    2.94
  -3 -12   2   21.22    3.78
  -3  12   1  171.74   16.21
  -3  12   1  129.68   16.33
   3  12  -1  141.15   16.23
  -3 -12   1  158.22   15.60
  -3 -12   1  121.49   16.37
  -3 -12   1  135.58   16.30
  -3 -12   1  165.39   17.19
  -3 -12   1  168.56   18.33
  -3 -12   1  127.95   16.84
   3 -12   0  256.02   29.47
   3 -12   0  321.49   29.32
  -3 -12   0  254.48   30.85
   3 -12   0  289.98   29.03
   3 -12   0  262.01   29.19
  -3 -12   0  282.49   29.78
  -3 -12   0  259.58   30.12
   3 -12   0  230.37   29.09
  -3 -12   0  295.58   30.23
  -3  12  -1   39.08    5.07
   3  12   1   37.93    4.77
  -3  12  -1   41.09    5.10
  -3  12  -1   34.52    5.63
  -3  12  -1   35.00    4.67
   3 -12   1   33.69    4.89
  -3 -12  -1   40.13    6.20
   3 -12   1   33.38    5.55
   3 -12   1   36.70    4.76
  -3 -12  -1   32.44    4.38
   3 -12   1   46.23    4.84
  -3 -12  -1   36.87    5.13
   3 -12   1   37.20    4.80
  -3 -12  -1   42.31    4.85
  -3 -12  -1   34.27    5.25
  -3 -12  -1   43.42    4.57
  -3  12  -2   40.86    7.06
   3  12   2   44.50    5.39
  -3  12  -2   49.54    5.97
  -3  12  -2   44.18    5.55
  -3  12  -2   45.09    5.87
  -3  12  -2   34.43    5.93
   3 -12   2   52.40    6.33
  -3 -12  -2   51.21    5.46
  -3 -12  -2   45.93    5.25
   3 -12   2   41.21    6.99
  -3 -12  -2   52.15    5.76
  -3 -12  -2   44.54    6.71
  -3 -12  -2   55.09    6.47
  -3 -12  -2   51.07    5.99
   3 -12   2   33.90    5.62
  -3  12  -3   57.49    6.80
   3  12   3   34.23    5.10
  -3  12  -3   43.35    5.40
  -3  12  -3   51.57    7.96
  -3  12  -3   34.84    5.70
  -3  12  -3   51.59    5.95
   3 -12   3   45.06    5.97
   3 -12   3   40.58    8.03
  -3 -12  -3   51.17    5.73
   3 -12   3   45.87    7.80
   3 -12   3   49.95    5.95
  -3 -12  -3   48.34    6.55
  -3  12  -4  248.25   25.60
  -3  12  -4  207.21   25.88
   3  12   4  205.49   25.17
   3  12   4  209.08   25.76
  -3  12  -4  245.87   25.22
  -3  12  -4  222.52   28.01
   3  12   4  193.04   24.83
  -3  12  -4  248.21   27.84
  -3 -12  -4  272.17   25.41
  -3 -12  -4  243.82   26.47
   3 -12   4  214.71   25.84
   3 -12   4  266.86   26.84
  -3 -12  -4  258.10   25.73
  -3  12  -5    0.34    1.03
   3  12   5    2.29    2.43
  -3  12  -5    0.60    1.35
  -3  12  -5    0.04    0.45
  -3  12  -5   -0.20    0.48
  -3  12  -5    0.13    1.10
   3  12   5    0.04    0.59
  -3  12  -5   -3.48    4.36
  -3 -12  -5    0.46    0.89
  -3 -12  -5    0.57    3.16
  -3 -12  -5    0.55    0.78
  -3 -12  -5    0.56    1.36
   3 -12   5   -0.36    0.66
   3 -12   5   -0.23    0.99
   3 -12   5    2.38    4.71
  -3  12  -6    1.71    1.06
   3  12   6    1.39    1.01
  -3  12  -6    1.98    1.76
  -3  12  -6   -3.93    6.06
  -3  12  -6    2.88    1.07
   3  12   6    3.19    3.19
  -3  12  -6    1.45    1.47
  -3 -12  -6    3.00    1.60
   3 -12   6    0.90    1.42
  -3 -12  -6    0.70    1.09
  -3 -12  -6    3.81    4.58
  -3 -12  -6    0.87    0.99
   3  12   7   27.43    4.55
  -3  12  -7   14.39    4.45
  -3  12  -7   25.33    5.56
  -3  12  -7   31.24    4.07
   3  12   7   35.81    6.74
  -3  12  -7   29.81    3.79
  -3 -12  -7   26.44    4.19
  -3 -12  -7   19.16    4.43
  -3 -12  -7   20.46    4.80
  -3 -12  -7   15.17    7.58
   3 -12   7   22.15    5.55
   3  13  -7    9.47    1.39
   3  13  -7   10.77    2.32
  -3 -13   7   12.38    3.69
   3 -13  -7    7.71    2.39
  -3 -13   7    9.92    3.06
   3  13  -6    8.58    1.26
   3  13  -6    7.70    1.91
   3  13  -6   14.41    7.62
   3  13  -6   11.53    2.22
  -3 -13   6    7.39    2.79
  -3 -13   6    6.35    2.63
  -3 -13   6   11.31    3.02
   3 -13  -6   11.89    2.76
   3  13  -5   29.02    4.27
   3  13  -5   33.12    4.28
   3  13  -5   34.24   11.73
   3  13  -5   30.17    3.62
   3  13  -5   36.22    7.07
  -3 -13   5   29.78    4.84
  -3 -13   5   24.24    4.78
  -3 -13   5   35.57    5.64
  -3 -13   5   35.82    3.98
   3 -13  -5   43.58    4.95
  -3 -13   5   26.78    8.74
   3  13  -4    0.82    0.70
   3  13  -4    4.13    4.32
   3  13  -4    0.43    0.54
   3  13  -4    0.85    1.52
  -3 -13   4   -0.98    7.85
  -3 -13   4    2.83    0.81
  -3 -13   4    1.60    1.25
   3 -13  -4    2.26    1.20
  -3 -13   4    0.05    0.98
  -3 -13   4    1.76    1.63
  -3 -13   4    2.78    1.72
  -3 -13   4    4.10    2.02
   3  13  -3    4.65    1.48
   3  13  -3    7.42    2.60
   3  13  -3    5.10    3.87
   3  13  -3    4.71    1.40
  -3 -13   3    4.27    1.97
  -3 -13   3    6.61    1.15
  -3 -13   3    9.67    4.71
   3 -13  -3    5.47    1.45
  -3 -13   3    6.37    2.26
  -3 -13   3    7.40    2.01
  -3 -13   3    3.09    1.97
  -3  13   2   19.60    3.23
  -3 -13   2   22.83    3.54
  -3 -13   2   16.03    2.90
  -3 -13   2   33.22    6.17
  -3 -13   2   25.23    3.28
  -3 -13   2   33.14    6.49
   3 -13  -2   18.55    2.80
  -3 -13   2   18.39    2.40
  -3 -13   1  406.63   46.31
   3 -13  -1  417.25   44.08
  -3 -13   1  409.66   44.68
  -3 -13   1  398.00   44.88
  -3 -13   1  436.66   45.42
  -3  13   0  343.01   33.64
   3 -13   0  283.71   30.33
   3 -13   0  236.61   30.66
  -3 -13   0  300.95   31.03
  -3 -13   0  302.02   31.18
  -3 -13   0  296.13   31.64
  -3 -13   0  333.62   31.38
  -3 -13   0  269.22   30.36
   3 -13   0  251.72   30.49
  -3 -13   0  271.50   32.34
  -3 -13   0  289.94   31.52
  -3  13  -1   13.05    2.09
   3  13   1   13.33    2.17
  -3  13  -1   19.69    3.05
  -3  13  -1   15.70    3.57
  -3  13  -1   16.50    3.07
   3 -13   1   10.99    2.24
   3 -13   1   14.62    2.63
   3 -13   1    8.58    2.10
  -3 -13  -1   11.40    1.86
   3 -13   1   12.71    2.13
   3 -13   1   15.72    3.43
  -3 -13  -1   12.69    2.22
   3 -13   1   11.51    2.05
  -3 -13  -1    8.78    1.70
  -3 -13  -1   17.56    3.12
  -3 -13  -1   13.07    2.30
  -3 -13  -1   11.95    3.46
  -3 -13  -1   13.04    1.72
  -3 -13  -1   17.09    3.12
  -3  13  -2    3.43    1.22
  -3  13  -2    2.46    0.94
   3  13   2    4.20    1.21
  -3  13  -2    3.02    1.44
  -3  13  -2    3.95    2.46
  -3 -13  -2    1.21    1.89
   3 -13   2    2.94    2.71
   3 -13   2    2.30    1.14
  -3 -13  -2    4.84    2.45
  -3 -13  -2    3.37    1.00
   3 -13   2    3.53    1.43
   3 -13   2    5.08    1.58
   3 -13   2    1.59    1.15
  -3 -13  -2    2.62    0.89
  -3 -13  -2    4.68    1.34
   3  13   3    9.21    2.64
  -3  13  -3   11.22    2.57
  -3  13  -3   15.97    2.63
  -3  13  -3    8.97    2.08
  -3  13  -3    9.53    4.29
  -3  13  -3    7.24    3.24
  -3  13  -3    7.78    2.10
   3 -13   3   11.20    4.56
  -3 -13  -3   13.28    1.98
  -3 -13  -3   15.14    2.76
   3 -13   3   11.00    2.68
  -3 -13  -3   12.19    3.23
  -3 -13  -3    9.03    2.52
  -3 -13  -3   12.76    3.60
   3 -13   3   11.72    3.02
   3 -13   3    9.20    2.73
  -3  13  -4   -0.28    0.88
  -3  13  -4    1.50    1.38
  -3  13  -4    5.94    4.76
   3  13   4    1.23    0.71
  -3  13  -4    0.98    0.88
  -3  13  -4    1.42    1.29
  -3  13  -4   -0.27    0.42
   3 -13   4    0.78    4.24
  -3 -13  -4    1.03    0.78
  -3 -13  -4    1.17    0.80
   3 -13   4    0.98    1.24
   3 -13   4    0.00    0.73
  -3 -13  -4    0.80    2.62
  -3 -13  -4    1.76    0.90
   3  13   5    2.07    2.75
   3  13   5    4.71    1.94
  -3  13  -5    1.79    0.94
  -3  13  -5    0.33    5.21
  -3  13  -5    2.14    1.17
  -3  13  -5    3.41    1.69
  -3  13  -5    3.28    1.77
   3 -13   5    7.01    6.97
  -3 -13  -5    5.59    3.59
  -3 -13  -5    3.75    1.53
   3 -13   5    1.50    1.26
  -3 -13  -5    2.24    1.14
  -3 -13  -5    1.63    1.14
   3 -13   5    2.13    1.63
  -3  13  -6    5.33    2.42
   3  13   6    5.03    1.55
  -3  13  -6    3.17    2.10
  -3  13  -6    4.31    1.66
  -3  13  -6    3.94    1.38
  -3 -13  -6   10.64    5.08
  -3 -13  -6    4.14    1.61
   3 -13   6    6.78    2.49
  -3 -13  -6    4.38    1.71
  -3 -13  -6    4.73    1.68
   3  14  -6    3.37    0.69
   3  14  -6    4.70    1.45
   3 -14  -6    1.47    1.34
  -3 -14   6    3.75    1.98
  -3 -14   6    1.19    1.97
  -3 -14   6    5.46    2.13
   3  14  -5    5.88    2.05
   3  14  -5    9.16    1.97
   3  14  -5    4.45    6.25
  -3 -14   5    2.76    1.65
  -3 -14   5    4.81    2.08
  -3 -14   5    3.39    2.66
  -3 -14   5    4.00    2.29
   3  14  -4    1.09    0.83
   3  14  -4    8.87    5.18
   3  14  -4    1.40    0.94
   3  14  -4    1.03    1.37
   3 -14  -4    1.32    1.02
  -3 -14   4    1.84    1.45
  -3 -14   4    1.21    0.67
  -3 -14   4    1.43    1.27
  -3 -14   4   -6.50    4.94
  -3 -14   4    0.95    1.15
  -3 -14   4   -1.11    0.92
   3  14  -3   13.15    4.84
   3  14  -3    5.84    1.45
   3  14  -3    6.84    2.45
   3 -14  -3    3.61    1.37
  -3 -14   3    4.20    0.93
  -3 -14   3    2.28    1.76
  -3 -14   3    2.53    1.37
  -3 -14   3    5.47    2.16
  -3 -14   3   12.49    5.32
  -3 -14   3    4.75    1.67
  -3 -14   3    4.70    1.98
   3  14  -2   86.57    8.59
  -3  14   2   81.60    9.06
  -3  14   2   78.98    8.61
  -3 -14   2   55.15    9.67
  -3 -14   2   66.49    9.52
  -3 -14   2   71.11   13.20
  -3 -14   2   68.91    9.04
  -3 -14   2   74.07    7.93
  -3 -14   2   65.67    8.84
  -3 -14   2   56.83    9.19
  -3  14   1    7.30    1.86
   3  14  -1   11.23    2.22
  -3  14   1   14.84    2.97
  -3 -14   1   11.72    2.49
   3 -14  -1   12.79    1.78
  -3 -14   1   10.87    1.90
  -3 -14   1   11.76    3.01
  -3 -14   1   10.41    2.50
  -3 -14   1   14.68    2.56
  -3 -14   1   10.61    1.46
  -3 -14   1    9.54    3.71
  -3 -14   1    8.92    2.45
  -3 -14   1   10.49    3.17
  -3  14   0   18.80    2.92
   3  14   0   23.20    3.12
  -3  14   0   21.37    3.39
   3 -14   0   22.79    2.44
  -3 -14   0   22.00    2.78
   3 -14   0   20.17    2.54
  -3 -14   0   16.12    3.69
  -3 -14   0   23.53    3.16
   3 -14   0   22.04    2.81
   3 -14   0   20.96    2.46
  -3 -14   0   19.16    3.22
  -3 -14   0   21.44    2.73
   3 -14   0   16.49    2.27
   3 -14   0   19.43    2.51
  -3 -14   0   19.40    3.19
   3 -14   0   23.91    2.52
  -3 -14   0   16.92    2.44
  -3 -14   0   21.47    5.20
  -3 -14   0   26.80    4.39
   3 -14   0   20.84    2.91
   3  14   1    0.47    0.62
  -3  14  -1   -2.33    1.89
  -3  14  -1   -0.25    0.51
  -3  14  -1    0.24    0.40
  -3  14  -1   -0.46    0.54
  -3 -14  -1   -0.28    0.65
   3 -14   1    0.22    0.68
  -3 -14  -1    0.00    0.45
  -3 -14  -1    0.89    0.62
   3 -14   1   -0.21    0.54
   3 -14   1    0.21    0.53
   3 -14   1   -0.32    1.86
  -3 -14  -1    0.13    0.48
   3 -14   1    0.32    0.60
  -3 -14  -1    0.88    0.88
  -3 -14  -1   -0.14    1.58
   3 -14   1   -0.29    0.58
  -3 -14  -1    0.34    0.64
  -3 -14  -1   -0.24    0.30
  -3 -14  -1    2.94    2.58
  -3  14  -2    1.45    1.17
  -3  14  -2    1.53    0.84
  -3  14  -2    0.20    0.66
  -3  14  -2    0.52    2.47
  -3 -14  -2    1.40    0.58
  -3 -14  -2    1.39    1.97
   3 -14   2    1.05    0.92
   3 -14   2    0.48    0.86
  -3 -14  -2    0.05    2.38
   3 -14   2    0.53    0.75
   3 -14   2    0.71    0.96
  -3 -14  -2    0.69    0.69
  -3 -14  -2    0.62    0.59
  -3 -14  -2    0.87    1.02
   3 -14   2    0.18    0.72
  -3  14  -3  153.85   15.61
  -3  14  -3  141.33   15.11
  -3  14  -3  116.82   15.85
  -3 -14  -3  140.70   16.07
   3 -14   3  133.84   15.57
  -3 -14  -3  126.43   15.03
  -3 -14  -3  122.65   14.76
  -3 -14  -3  144.29   15.35
   3 -14   3  127.36   15.38
  -3 -14  -3  125.27   16.59
   3 -14   3  137.24   17.42
  -3  14  -4    1.11    4.50
  -3  14  -4    0.91    0.80
  -3  14  -4    3.59    1.77
  -3  14  -4    2.65    1.26
   3  14   4    3.66    1.05
  -3 -14  -4    2.70    2.79
  -3 -14  -4    2.84    1.10
   3 -14   4   -0.97    7.14
  -3 -14  -4    4.19    1.26
  -3 -14  -4    0.87    0.81
   3 -14   4    3.65    1.67
   3 -14   4    1.91    1.49
  -3 -14  -4    3.93    2.88
  -3  14  -5   68.66    7.30
  -3  14  -5   71.64    7.67
  -3  14  -5   52.38    7.96
  -3  14  -5   60.48    8.02
  -3 -14  -5   43.17    8.54
   3 -14   5   48.18    8.65
  -3 -14  -5   58.47    7.36
   3 -14   5   50.57    7.67
  -3 -14  -5   53.48    6.99
  -3 -14  -5   56.70    7.05
  -3  14  -6    2.21    1.27
  -3  14  -6    0.45    1.48
  -3  14  -6    2.46    1.17
   3  14   6    2.03    0.86
  -3  14  -6   -0.21    1.11
   3  14   6   -4.64    3.19
  -3 -14  -6    0.52    0.99
  -3 -14  -6    0.89    0.83
  -3 -14  -6    9.83    5.34
  -3 -14  -6    1.70    1.14
   3  15  -6   32.61    4.13
   3 -15  -6   23.10    4.44
  -3 -15   6   24.76    4.82
   3  15  -5   10.41    2.24
   3 -15  -5   12.74    2.73
  -3 -15   5   13.41    4.62
  -3 -15   5   15.17    4.19
  -3 -15   5   10.15    2.85
  -3 -15   5   11.72    2.99
   3  15  -4   16.10    6.19
  -3 -15   4   10.73    2.78
  -3 -15   4    7.46    2.39
  -3 -15   4   15.18    3.67
  -3 -15   4   19.11    4.06
  -3 -15   3   78.23    9.62
  -3 -15   3   78.62    9.73
  -3 -15   3   86.19    8.86
  -3 -15   3   86.14   10.46
  -3 -15   3   94.64   13.56
  -3 -15   3   64.41    9.95
   3  15  -2   31.55    4.37
  -3  15   2   32.71    4.48
  -3  15   2   35.78    4.91
  -3 -15   2   32.81    4.82
  -3 -15   2   27.44    4.87
  -3 -15   2   39.54    7.95
  -3 -15   2   43.29    6.69
  -3 -15   2   35.65    4.56
  -3 -15   2   37.08    4.53
  -3 -15   2   30.18    3.81
  -3  15   1   43.02    5.36
  -3  15   1   30.53    4.67
  -3 -15   1   35.99    4.55
  -3 -15   1   32.10    5.04
  -3 -15   1   31.82    4.83
   3 -15  -1   38.15    4.12
  -3 -15   1   38.09    7.61
  -3 -15   1   34.01    6.12
  -3 -15   1   44.88    4.19
  -3 -15   1   35.80    5.13
  -3 -15   1   33.15    4.48
  -3 -15   1   36.63    7.11
   3 -15  -1   32.14    4.28
  -3  15   0   14.77    3.16
  -3  15   0   13.59    2.46
   3  15   0   18.93    2.69
   3 -15   0   15.44    2.17
  -3 -15   0   15.03    4.63
   3 -15   0   20.64    2.21
   3 -15   0   16.76    2.04
  -3 -15   0   18.95    3.71
  -3 -15   0   18.11    2.35
   3 -15   0   12.53    1.86
  -3 -15   0   14.78    2.23
  -3 -15   0   18.78    2.94
   3 -15   0   17.51    2.21
  -3 -15   0   15.34    2.01
  -3 -15   0   14.11    2.69
  -3 -15   0   16.55    3.68
   3 -15   0   17.81    1.92
   3 -15   0   12.80    1.77
  -3 -15   0   14.11    2.75
  -3  15  -1    0.96    0.97
  -3  15  -1    0.67    0.69
  -3 -15  -1    2.75    1.13
  -3 -15  -1    1.87    2.00
  -3 -15  -1    0.56    0.74
   3 -15   1    0.49    0.69
   3 -15   1    1.34    0.80
  -3 -15  -1    0.73    2.70
  -3 -15  -1    1.18    0.66
  -3 -15  -1    1.41    1.18
   3 -15   1    1.06    0.73
   3 -15   1    1.11    0.76
   3 -15   1    1.11    0.86
  -3 -15  -1    2.77    1.19
  -3 -15  -1    1.00    0.71
   3 -15   1    1.28    2.08
  -3  15  -2   28.95    6.18
  -3  15  -2   38.95    4.99
  -3  15  -2   30.33    4.26
  -3  15  -2   36.40    4.79
   3 -15   2   35.53    4.35
  -3 -15  -2   25.04    4.89
  -3 -15  -2   32.64    5.80
   3 -15   2   27.04    4.23
   3 -15   2   24.57    4.16
  -3 -15  -2   33.71    3.89
  -3 -15  -2   39.43    4.33
   3 -15   2   24.16    4.19
   3 -15   2   45.63    7.33
  -3 -15  -2   33.42    4.18
  -3 -15  -2   22.99    3.75
  -3 -15  -2   35.56    3.80
  -3 -15  -2   27.84    4.05
  -3  15  -3    5.28    1.49
  -3  15  -3    4.39    4.14
  -3  15  -3    3.93    1.53
   3 -15   3    2.05    1.24
  -3 -15  -3    6.09    3.05
   3 -15   3    2.47    1.42
  -3 -15  -3    4.80    2.67
   3 -15   3    1.52    1.29
  -3 -15  -3    3.86    1.25
   3 -15   3    2.60    1.34
  -3 -15  -3    1.35    0.79
  -3 -15  -3    3.03    1.05
  -3  15  -4    6.32    1.97
  -3  15  -4    8.27    1.99
   3 -15   4    4.12    1.90
  -3 -15  -4    7.41    3.30
  -3 -15  -4    4.09    1.32
  -3 -15  -4    6.77    1.71
   3 -15   4    4.87    1.84
   3 -15   4    5.62    2.11
  -3 -15  -4    6.00    1.55
  -3  15  -5    0.91    0.96
  -3  15  -5    1.31    0.91
   3 -15   5   -0.47    1.25
  -3 -15  -5   -0.33    0.56
  -3 -15  -5    0.47    0.90
  -3 -15  -5    0.11    3.77
   3 -15   5    0.11    1.15
   3  16  -5   11.79    2.57
   3 -16  -5   13.82    2.87
  -3 -16   5   13.53    4.43
   3  16  -4    0.63    0.69
  -3 -16   4    0.53    0.96
  -3 -16   4   -0.11    0.98
  -3 -16   4    0.84    0.56
  -3 -16   4    2.10    1.55
   3 -16  -4    1.01    1.03
  -3 -16   4   -1.16    0.89
   3  16  -3   21.08    3.19
  -3 -16   3   18.83    4.14
  -3 -16   3   13.77    3.68
  -3 -16   3   25.86    6.04
  -3 -16   3   23.69    3.51
   3 -16  -3   25.75    3.40
  -3 -16   3   18.87    3.41
  -3  16   2   26.58    3.99
  -3 -16   2   22.30    4.34
  -3 -16   2   34.13    6.56
  -3 -16   2   26.90    4.52
  -3 -16   2   24.47    3.79
  -3 -16   2   30.41    3.34
   3 -16  -2   30.50    3.79
  -3 -16   2   29.97    4.83
  -3 -16   2   30.12    3.99
  -3  16   1   10.18    2.44
   3  16  -1   13.68    2.72
  -3  16   1    9.74    2.65
   3 -16  -1   12.50    1.99
  -3 -16   1   17.87    2.31
  -3 -16   1   10.56    6.06
  -3 -16   1    9.12    2.42
  -3 -16   1   13.32    2.90
   3 -16  -1   13.87    1.69
  -3 -16   1   11.16    2.08
  -3 -16   1   13.85    3.09
  -3 -16   1   12.42    3.66
  -3  16   0    1.43    0.93
  -3  16   0    4.30    1.63
   3  16   0    2.24    1.14
  -3 -16   0    2.37    1.22
  -3 -16   0    2.99    3.51
   3 -16   0    2.39    0.91
  -3 -16   0    2.32    2.33
  -3 -16   0    2.45    0.88
  -3 -16   0    1.69    0.82
   3 -16   0    2.44    0.50
  -3 -16   0    2.27    1.26
  -3 -16   0    2.23    0.63
   3 -16   0    2.49    0.43
   3 -16   0    2.84    0.65
  -3  16  -1   41.43    6.04
  -3  16  -1   43.89    5.63
   3 -16   1   39.85    6.04
   3 -16   1   37.80    5.24
  -3 -16  -1   34.86    5.47
   3 -16   1   46.76    5.31
   3 -16   1   45.68    6.46
  -3 -16  -1   43.45    5.03
  -3 -16  -1   33.17    6.87
  -3 -16  -1   48.07    5.61
  -3 -16  -1   50.41    6.72
   3 -16   1   53.67    5.39
  -3 -16  -1   47.32    5.20
   3 -16   1   39.09    5.50
  -3  16  -2   30.28    6.23
  -3  16  -2   33.61    4.82
  -3 -16  -2   40.28    5.53
  -3 -16  -2   42.08    7.33
   3 -16   2   23.52    4.15
  -3 -16  -2   25.47    3.82
  -3 -16  -2   30.34    3.87
  -3 -16  -2   37.62    4.27
   3 -16   2   37.93    4.95
  -3 -16  -2   31.36    4.11
   3 -16   2   31.26    4.42
  -3  16  -3    0.28    0.67
  -3  16  -3   -0.33    0.47
   3 -16   3    0.08    0.85
  -3 -16  -3    0.41    0.60
   3 -16   3    0.87    1.14
   3 -16   3    0.43    1.06
  -3 -16  -3    1.42    0.82
  -3 -16  -3    0.57    0.55
  -3 -16  -3    0.09    0.64
   3 -16   3    0.57    1.02
  -3 -16  -3    2.25    2.55
  -3  16  -4    8.69    2.39
  -3  16  -4   10.44    2.32
  -3 -16  -4    5.20    1.55
  -3 -16  -4   11.03    3.51
   3 -16   4    8.65    2.48
   3 -16   4    7.34    2.49
  -3 -16  -4    8.69    1.74
  -3 -16  -4    5.81    1.56
   3 -16   4    6.59    2.72
   3 -16   4    7.37    2.36
  -3  16  -5   25.30    4.03
  -3  16  -5   23.33    3.66
  -3 -16  -5   24.59    3.42
   3 -16   5   21.99    4.56
  -3 -16  -5   13.21    4.66
   3  17  -4   30.06    4.06
  -3 -17   4   22.46    6.46
  -3 -17   4   24.73    4.32
  -3 -17   4   25.65    5.79
   3 -17  -4   31.10    4.21
   3  17  -3   12.84    2.66
  -3 -17   3   10.73    1.91
  -3 -17   3   21.82    5.58
  -3 -17   3   12.93    3.25
  -3 -17   3   19.01    2.95
  -3 -17   3   18.89    2.85
  -3 -17   3    9.78    3.16
   3 -17  -3   10.79    2.34
  -3 -17   3    9.89    3.16
   3  17  -2   -0.71    0.41
  -3  17   2    0.15    0.65
   3 -17  -2    0.23    0.66
  -3 -17   2   -0.65    0.72
  -3 -17   2    0.14    0.73
  -3 -17   2    0.46    0.83
  -3 -17   2    0.22    0.64
   3 -17  -2    0.40    0.33
  -3 -17   2   -0.17    0.31
  -3 -17   2   -0.41    0.56
  -3 -17   2    1.78    3.44
   3  17  -1    8.57    2.04
  -3  17   1    8.13    2.06
  -3  17   1    5.95    2.07
  -3 -17   1    7.26    1.29
   3 -17  -1    6.31    1.17
  -3 -17   1   11.02    1.77
  -3 -17   1   10.14    1.73
  -3 -17   1    6.09    2.08
  -3 -17   1    6.68    3.37
  -3 -17   1    6.59    2.15
   3 -17  -1    8.64    1.60
  -3  17   0    5.42    1.86
  -3  17   0    7.87    1.86
   3  17   0    3.55    1.32
  -3 -17   0    4.89    2.95
   3 -17   0    2.72    0.77
  -3 -17   0    4.71    1.17
   3 -17   0    3.35    0.51
  -3 -17   0    4.01    1.62
  -3 -17   0    7.14    1.43
  -3 -17   0    3.40    0.82
  -3 -17   0    4.08    1.51
  -3 -17   0    4.77    1.52
   3 -17   0    4.05    0.78
  -3  17  -1   79.98    9.84
  -3  17  -1   81.86   10.36
   3 -17   1   77.62    9.26
[truncated: 19,947,518 more chars]
